# Supplementary material for: Visual Parameter Space Exploration in Time and Space
Source: Comput Graph Forum. 2023 Apr 3;42(6):e14785. doi: 10.1111/cgf.14785 (PMC10947302; doi:10.1111/cgf.14785)
Supplement: Supplementary file 1 — Supporting Information [file CGF-42-0-s001.zip]

Archive with 7 entries (7 files):
- .DS_Store
- codebook_combined.pdf
- data_characteristics_wide.csv
- data_characteristics_wide.pdf
- excluded_papers.csv
- papers_tagged_tidy.bib
- RTA_Papers.pdf
