# Supplementary material for: Visual Parameter Space Exploration in Time and Space
Source: Comput Graph Forum. 2023 Apr 3;42(6):e14785. doi: 10.1111/cgf.14785 (PMC10947302; doi:10.1111/cgf.14785)
Supplement: Supplementary file 1 — Supporting Information [file CGF-42-0-s001.zip › data_characteristics_wide.csv]

paper	data-a	data-t	data-s	data-st	data-ta	data-sa	data-sta	param-a	param-t	param-s	param-st	param-ta	param-sa	param-sta	output-a	output-t	output-s	output-st	output-ta	output-sa	output-sta
101	3	2	31	4	11	15	5	63	5	27	6	2	6	5	10	0	19	20	21	26	10
sorger2016			x										x							x
gunther2016a		x				x				x	x						x	x
liu2021b				x				x										x
amirkhanov2010			x							x										x
bogl2013					x			x	x										x
waser2010			x	x										x				x
bruckner2010								x										x
bernard2016					x			x											x
schulz2017								x									x			x
wang2017			x					x		x											x
dayama2020			x							x							x
dang2015			x					x									x
prevost2013										x					x
beham2014								x									x
bao2013										x					x
abuzuraiq2020										x					x
afzal2011	x		x									x									x
bernard2012a					x			x											x
bernard2018					x			x											x
bernard2019					x			x											x
berseth2021			x							x										x
biswas2017			x					x		x											x
bock2015										x	x							x
bogl2014					x			x	x										x
bors2017					x				x										x
brunhart-lupo2016								x											x
bryan2015	x						x	x													x
chaudhuri2013			x										x				x
cibulski2017								x													x
coffey2013								x									x			x
desai2019			x					x										x
doraiswamy2015			x							x										x
eichner2020					x			x											x
frohler2016						x		x												x
gavrilescu2010			x					x									x
geilinger2018										x	x							x
hao2011					x			x											x
hazarika2020								x												x
he2020								x									x
holbein2018		x	x	x		x		x										x
johnson2019			x					x		x								x
kazi2017			x							x							x
kerr2010			x					x												x
khan2019								x									x
konev2014			x	x										x				x
koyama2014						x		x												x
koyama2020						x		x												x
lin2013			x										x							x
liu2018b			x										x							x
luboschik2015								x										x
luboschik2012a								x											x
luboschik2014								x											x
malik2010			x					x												x
marsault2013										x					x
matejka2018								x									x
matkovic2010								x										x
matkovic2010a	x							x	x												x
matkovic2014								x							x				x
matkovic2017								x											x
matkovic2013								x											x
merrell2011			x							x					x
millward2013											x							x
mohiuddin2020								x									x
odonovan2015										x					x
obermaier2016								x													x
orban2019								x											x
poco2014								x											x
pretorius2011						x		x												x
pretorius2015						x		x												x
raidou2016						x		x												x
raidou2014						x		x												x
raith2021							x	x												x
ribes2019								x											x
ribicic2013			x											x				x
ribicic2012			x											x				x
rohlig2015					x			x											x
rojo2018							x	x		x	x							x
ruppert2014								x											x
sagrista2017						x				x	x							x
sagrista2020							x		x	x								x
schreck2012					x			x											x
schultz2013						x		x												x
schulz2018										x					x
schwarzl2019								x									x
steed2013												x									x
steiner2017			x							x										x
swearngin2020			x							x							x
torsney-weir2011						x		x												x
umetani2012										x					x
umetani2011			x							x							x
umetani2014										x								x
unger2012							x	x													x
vonlandesberger2013a						x		x												x
walch2020			x										x							x
waser2014			x			x								x	x			x
weissenbock2016						x		x												x
woodbury2017								x									x
wu2011										x										x
yanez2017			x					x													x
yumer2015			x										x				x
zaman2015								x									x
