# Supplementary material for: Visual Parameter Space Exploration in Time and Space
Source: Comput Graph Forum. 2023 Apr 3;42(6):e14785. doi: 10.1111/cgf.14785 (PMC10947302; doi:10.1111/cgf.14785)
Supplement: Supplementary file 1 — Supporting Information [file CGF-42-0-s001.zip › excluded_papers.csv]

exclusion_reason	Publication Year	Author	Title	Publication Title	ISBN	ISSN	DOI
duplicate	2014	Röhlig, M.; Luboschik, M.; Schumann, H.; Bögl, M.; Alsallakh, B.; Miksch, S.	Analyzing parameter influence on time-series segmentation and labeling	2014 IEEE Conference on Visual Analytics Science and Technology (VAST)			10.1109/VAST.2014.7042524
duplicate	2018	Eichner, C; Schumann, H; Tominski, C	Supporting Visual Parameter Analysis of Time Series Segmentation with Correlation Calculations	EuroVis 2018 - Posters			10.2312/eurp.20181124
duplicate	2018	Matković, Krešimir; Gračanin, Denis; Hauser, Helwig	Visual Analytics for Simulation Ensembles	Proc.\ WSC			10.1109/WSC.2018.8632312
duplicate	2013	Steger, S.; Bozoglu, N.; Kuijper, A.; Wesarg, S.	Application of Radial Ray Based Segmentation to Cervical Lymph Nodes in CT Images	IEEE Transactions on Medical Imaging		1558-254X	10.1109/TMI.2013.2242901
duplicate	2012	Pretorius, A J; Magee, D; Treanor, D; Ruddle, R A	Visual Parameter Optimization for Biomedical Image Analysis: A Case Study	Proceedings of SIGRAD 2012
duplicate	2019	Bors, Christian; Bernard, Jürgen; Bögl, Markus; Gschwandtner, Theresia; Kohlhammer, Jörn; Miksch, Silvia	Quantifying Uncertainty in Multivariate Time Series Pre-Processing	EuroVis Workshop on Visual Analytics (EuroVA)			10.2312/EUROVA.20191121
duplicate	2011	Schulz, Hans-Jörg; Uhrmacher, Adelinde M.; Schumann, Heidrun	Visual analytics for stochastic simulation in cell biology	Proceedings of the 11th International Conference on Knowledge Management and Knowledge Technologies - i-KNOW '11	978-1-4503-0732-1		10.1145/2024288.2024345
duplicate	2020	Cornel, Daniel; Buttinger-Kreuzhuber, Andreas; Waser, Jürgen	Integrated Simulation and Visualization for Flood Management	Special Interest Group on Computer Graphics and Interactive Techniques Conference Talks	978-1-4503-7971-7		10.1145/3388767.3408335
duplicate	2011	Matković, Krešimir; Gračanin, Denis; Jelović, Mario; Hauser, Helwig	Interactive Visual Analysis Supporting Design, Tuning, and Optimization of Diesel Engine Injection
duplicate	2010	Lee, Brian; Srivastava, Savil; Kumar, Ranjitha; Brafman, Ronen; Klemmer, Scott R	Designing with interactive example galleries
duplicate	2018	Mohiuddin, Arefin; Ashtari, Narges; Woodbury, R.	Directly Interactive Design Gallery Systems: Interaction Terms and Concepts				10.1007/978-981-10-8189-7_2
ml	2018	Nowke, Christian; Diaz-Pier, Sandra; Weyers, Benjamin; Hentschel, Bernd; Morrison, Abigail; Kuhlen, Torsten W.; Peyser, Alexander	Toward Rigorous Parameterization of Underconstrained Neural Network Models Through Interactive Visualization and Steering of Connectivity Generation	Frontiers in Neuroinformatics		1662-5196	10.3389/fninf.2018.00032
ml	2018	Wang, Junpeng; Gou, Liang; Yang, Hao; Shen, Han-Wei	GANViz: A Visual Analytics Approach to Understand the Adversarial Game	IEEE Transactions on Visualization and Computer Graphics		1941-0506	10.1109/TVCG.2018.2816223
ml	2021	Chatzimparmpas, A; Martins, R M; Kucher, K; Kerren, A	VisEvol: Visual Analytics to Support Hyperparameter Search through Evolutionary Optimization	Computer Graphics Forum
ml	2020	Eirich, Joscha; Jackle, Dominik; Schreck, Tobias; Bonart, Jakob; Posegga, Oliver; Fischbach, Kai	VIMA: Modeling and Visualization of High Dimensional Machine Sensor Data Leveraging Multiple Sources of Domain Knowledge	2020 Visualization in Data Science (VDS)	978-1-72819-284-0		10.1109/VDS51726.2020.00007
neither-space-nor-time	2013	Gratzl, S.; Lex, A.; Gehlenborg, N.; Pfister, H.; Streit, M.	LineUp: Visual Analysis of Multi-Attribute Rankings	IEEE Transactions on Visualization and Computer Graphics			10.1109/TVCG.2013.173
neither-space-nor-time	2018	El-Assady, Mennatallah; Sevastjanova, Rita; Sperrle, Fabian; Keim, Daniel; Collins, Christopher	Progressive Learning of Topic Modeling Parameters: A Visual Analytics Framework	IEEE Transactions on Visualization and Computer Graphics		1077-2626, 1941-0506, 2160-9306	10.1109/TVCG.2017.2745080
neither-space-nor-time	2012	Booshehrian, Maryam; Möller, Torsten; Peterman, Randall M.; Munzner, Tamara	Vismon: Facilitating Analysis of Trade-Offs, Uncertainty, and Sensitivity In Fisheries Management Decision Making	Computer Graphics Forum		1467-8659	10.1111/j.1467-8659.2012.03116.x
neither-space-nor-time	2011	Berger, W.; Piringer, H.; Filzmoser, P.; Gröller, E.	Uncertainty-Aware Exploration of Continuous Parameter Spaces Using Multivariate Prediction	Computer Graphics Forum		1467-8659	10.1111/j.1467-8659.2011.01940.x
neither-space-nor-time	2012	Piringer, H.; Pajer, S.; Berger, W.; Teichmann, H.	Comparative Visual Analysis of 2D Function Ensembles	Computer Graphics Forum		1467-8659	10.1111/j.1467-8659.2012.03112.x
neither-space-nor-time	2017	Pajer, Stephan; Streit, Marc; Torsney-Weir, Thomas; Spechtenhauser, Florian; Möller, Torsten; Piringer, Harald	WeightLifter: Visual Weight Space Exploration for Multi-Criteria Decision Making	IEEE Transactions on Visualization and Computer Graphics		2160-9306	10.1109/TVCG.2016.2598589
neither-space-nor-time	2010	Kehrer, Johannes; Filzmoser, Peter; Hauser, Helwig	Brushing Moments in Interactive Visual Analysis	Computer Graphics Forum		1467-8659	10.1111/j.1467-8659.2009.01697.x
neither-space-nor-time	2018	Torsney‐Weir, T.; Möller, T.; Sedlmair, M.; Kirby, R. M.	Hypersliceplorer: Interactive visualization of shapes in multiple dimensions	Computer Graphics Forum		1467-8659	10.1111/cgf.13415
neither-space-nor-time	2018	Cutura, Rene	VisCoDeR: A Tool for Visually Comparing Dimensionality Reduction Algorithms
neither-space-nor-time	2018	Mühlbacher, Thomas; Linhardt, Lorenz; Möller, Torsten; Piringer, Harald	TreePOD: Sensitivity-Aware Selection of Pareto-Optimal Decision Trees	IEEE Transactions on Visualization and Computer Graphics		1941-0506	10.1109/TVCG.2017.2745158
neither-space-nor-time	2013	Bergner, Steven; Sedlmair, Michael; Moller, Torsten; Abdolyousefi, Sareh Nabi; Saad, Ahmed	ParaGlide: Interactive Parameter Space Partitioning for Computer Simulations	IEEE Transactions on Visualization and Computer Graphics		1941-0506	10.1109/TVCG.2013.61
neither-space-nor-time	2010	Piringer, H.; Berger, W.; Krasser, J.	HyperMoVal: Interactive Visual Validation of Regression Models for Real-Time Simulation	Computer Graphics Forum		1467-8659	10.1111/j.1467-8659.2009.01684.x
neither-space-nor-time	2019	Xu, Ke; Xia, Meng; Mu, Xing; Wang, Yun; Cao, Nan	EnsembleLens: Ensemble-based Visual Exploration of Anomaly Detection Algorithms with Multidimensional Data	IEEE Transactions on Visualization and Computer Graphics		1941-0506	10.1109/TVCG.2018.2864825
neither-space-nor-time	2015	Chen, Haidong; Zhang, Song; Chen, Wei; Mei, Honghui; Zhang, Jiawei; Mercer, Andrew; Liang, Ronghua; Qu, Huamin	Uncertainty-Aware Multidimensional Ensemble Data Visualization and Exploration	IEEE Transactions on Visualization and Computer Graphics		1941-0506	10.1109/TVCG.2015.2410278
neither-space-nor-time	2014	Martins, Rafael Messias; Coimbra, Danilo Barbosa; Minghim, Rosane; Telea, A.C.	Visual analysis of dimensionality reduction quality for parameterized projections	Computers & Graphics		00978493	10.1016/j.cag.2014.01.006
neither-space-nor-time	2013	Mühlbacher, Thomas; Piringer, Harald	A Partition-Based Framework for Building and Validating Regression Models	IEEE Transactions on Visualization and Computer Graphics		1941-0506	10.1109/TVCG.2013.125
neither-space-nor-time	2014	Krause, Josua; Perer, Adam; Bertini, Enrico	INFUSE: Interactive Feature Selection for Predictive Modeling of High Dimensional Data	IEEE Transactions on Visualization and Computer Graphics		1941-0506	10.1109/TVCG.2014.2346482
neither-space-nor-time	2020	Cibulski, Lena; Mitterhofer, Hubert; May, Thorsten; Kohlhammer, Jörn	PAVED: Pareto Front Visualization for Engineering Design	Computer Graphics Forum		1467-8659	https://doi.org/10.1111/cgf.13990
neither-space-nor-time	2019	Cavallo, M.; Demiralp, Ç	Clustrophile 2: Guided Visual Clustering Analysis	IEEE Transactions on Visualization and Computer Graphics		1941-0506	10.1109/TVCG.2018.2864477
neither-space-nor-time	2010	Gerber, S.; Bremer, P.; Pascucci, V.; Whitaker, R.	Visual Exploration of High Dimensional Scalar Functions	IEEE Transactions on Visualization and Computer Graphics		1941-0506	10.1109/TVCG.2010.213
neither-space-nor-time	2017	Ma, Yuxin; Chen, Wei; Ma, Xiaohong; Xu, Jiayi; Huang, Xinxin; Maciejewski, Ross; Tung, Anthony K. H.	EasySVM: A visual analysis approach for open-box support vector machines	Computational Visual Media		2096-0433, 2096-0662	10.1007/s41095-017-0077-5
neither-space-nor-time	2020	Xing, Wei; Elhabian, Shireen Y.; Keshavarzzadeh, Vahid; Kirby, Robert M.	Shared-Gaussian Process: Learning Interpretable Shared Hidden Structure Across Data Spaces for Design Space Analysis and Exploration	Journal of Mechanical Design		1050-0472, 1528-9001	10.1115/1.4046074
neither-space-nor-time	2014	Hess, M.; Bremm, S.; Weissgraeber, S.; Hamacher, K.; Goesele, M.; Wiemeyer, J.; Landesberger, T. von	Visual Exploration of Parameter Influence on Phylogenetic Trees	IEEE Computer Graphics and Applications		1558-1756	10.1109/MCG.2014.2
neither-space-nor-time	2018	Brakowski, Alexander; Maier, Sebastian; Kuijper, Arjan	Visual Guidance to Find the Right Spot in Parameter Space	Human Interface and the Management of Information. Interaction, Visualization, and Analytics	978-3-319-92043-6		10.1007/978-3-319-92043-6_43
neither-space-nor-time	2015	Bremer, Peer-Timo; Maljovec, Dan; Saha, Avishek; Wang, Bei; Gaffney, Jim; Spears, Brian K.; Pascucci, Valerio	$$\mathrm{ND}^2\mathrm{AV}$$ND2AV: N-dimensional data analysis and visualization analysis for the National Ignition Campaign	Computing and Visualization in Science		1433-0369	10.1007/s00791-015-0241-3
neither-space-nor-time	2015	Dearden, J.; Jones, M. W.; Wilson, A.	DynaMoVis: visualization of dynamic models for urban modeling	The Visual Computer		1432-2315	10.1007/s00371-015-1096-9
neither-space-nor-time	2013	Demir, I.; Westermann, R.	Progressive High-Quality Response Surfaces for Visually Guided Sensitivity Analysis	Computer Graphics Forum		1467-8659	https://doi.org/10.1111/cgf.12089
neither-space-nor-time	2015	McGregor, S.; Buckingham, H.; Dietterich, T. G.; Houtman, R.; Montgomery, C.; Metoyer, R.	Facilitating testing and debugging of Markov Decision Processes with interactive visualization	2015 IEEE Symposium on Visual Languages and Human-Centric Computing (VL/HCC)			10.1109/VLHCC.2015.7357198
neither-space-nor-time	2015	Splechtna, R.; Matković, K.; Gračanin, D.; Jelović, M.; Hauser, H.	Interactive visual steering of hierarchical simulation ensembles	2015 IEEE Conference on Visual Analytics Science and Technology (VAST)			10.1109/VAST.2015.7347635
neither-space-nor-time	2016	Klemm, P.; Lawonn, K.; Glaßer, S.; Niemann, U.; Hegenscheid, K.; Völzke, H.; Preim, B.	3D Regression Heat Map Analysis of Population Study Data	IEEE Transactions on Visualization and Computer Graphics		1941-0506	10.1109/TVCG.2015.2468291
neither-space-nor-time	2019	Huang, Yifei; Liu, Yuhua; Li, Chenhui; Wang, Changbo	GBRTVis: online analysis of gradient boosting regression tree	Journal of Visualization		1875-8975	10.1007/s12650-018-0514-2
neither-space-nor-time	2020	Heyen, Frank; Munz, Tanja; Neumann, Michael; Ortega, Daniel; Vu, Ngoc Thang; Weiskopf, Daniel; Sedlmair, Michael	ClaVis: An Interactive Visual Comparison System for Classifiers	Proceedings of the International Conference on Advanced Visual Interfaces	978-1-4503-7535-1		10.1145/3399715.3399814
neither-space-nor-time	2014	Padua, Luciana; Schulze, Hendrik; Matković, Krešimir; Delrieux, Claudio	Interactive exploration of parameter space in data mining: Comprehending the predictive quality of large decision tree collections	Computers & Graphics		0097-8493	10.1016/j.cag.2014.02.004
neither-space-nor-time	2011	Guo, Zhenyu; Ward, Matthew O.; Rundensteiner, Elke A.; Ruiz, Carolina	Pointwise local pattern exploration for sensitivity analysis	2011 IEEE Conference on Visual Analytics Science and Technology (VAST)			10.1109/VAST.2011.6102450
neither-space-nor-time	2012	Konyha, Zoltán; Lež, Alan; Matković, Krešimir; Jelović, Mario; Hauser, Helwig	Interactive visual analysis of families of curves using data aggregation and derivation	Proceedings of the 12th International Conference on Knowledge Management and Knowledge Technologies - i-KNOW '12	978-1-4503-1242-4		10.1145/2362456.2362487
neither-space-nor-time	2013	Chen, Shahar; Amid, David; Shir, Ofer M.; Limonad, Lior; Boaz, David; Anaby-Tavor, Ateret; Schreck, Tobias	Self-organizing maps for multi-objective pareto frontiers	2013 IEEE Pacific Visualization Symposium (PacificVis)			10.1109/PacificVis.2013.6596140
neither-space-nor-time	2011	Bremm, Sebastian; Landesberger, Tatiana von; Bernard, Jürgen; Schreck, Tobias	Assisted Descriptor Selection Based on Visual Comparative Data Analysis	Computer Graphics Forum		1467-8659	10.1111/j.1467-8659.2011.01938.x
neither-space-nor-time	2021	Yang, Haiyan; Ballester-Ripoll, Rafael; Pajarola, Renato	SenVis: Interactive Tensor-based Sensitivity Visualization	Computer Graphics Forum			10.1111/cgf.14306
neither-space-nor-time	2020	Dahshan, M.; Polys, N. F.; Jayne, R. S.; Pollyea, R. M.	Making Sense of Scientific Simulation Ensembles With Semantic Interaction	Computer Graphics Forum		1467-8659	10.1111/cgf.14029
neither-space-nor-time	2015	Crossno, Patricia J.; Shead, Timothy M.; Sielicki, Milosz A.; Hunt, Warren L.; Martin, Shawn; Hsieh, Ming-Yu	Slycat Ensemble Analysis of Electrical Circuit Simulations	Topological and Statistical Methods for Complex Data	978-3-662-44900-4		10.1007/978-3-662-44900-4_16
neither-space-nor-time	2021	Knittel, Johannes; Lalama, Andres; Koch, Steffen; Ertl, Thomas	Visual Neural Decomposition to Explain Multivariate Data Sets	IEEE Transactions on Visualization and Computer Graphics		1941-0506	10.1109/TVCG.2020.3030420
no-parameter-focus	2014	Steiger, Martin; Bernard, Jürgen; Mittelstädt, Sebastian; Lücke-Tieke, Hendrik; Keim, Daniel; May, Thorsten; Kohlhammer, Jörn	Visual Analysis of Time-Series Similarities for Anomaly Detection in Sensor Networks: Visual Analysis of Time-Series Similarities for Anomaly Detection in Sensor Networks	Computer Graphics Forum		01677055	10.1111/cgf.12396
no-parameter-focus	2013	Bernard, Jürgen; Wilhelm, Nils; Krüger, Björn; May, Thorsten; Schreck, Tobias; Kohlhammer, Jörn	MotionExplorer: Exploratory Search in Human Motion Capture Data Based on Hierarchical Aggregation	IEEE Transactions on Visualization and Computer Graphics		1077-2626, 1941-0506, 2160-9306	10.1109/TVCG.2013.178
no-parameter-focus	2015	Köthur, P.; Witt, C.; Sips, M.; Marwan, N.; Schinkel, S.; Dransch, D.	Visual Analytics for Correlation-Based Comparison of Time Series Ensembles	Computer Graphics Forum		1467-8659	10.1111/cgf.12653
no-parameter-focus	2011	Kandel, Sean; Paepcke, Andreas; Hellerstein, Joseph; Heer, Jeffrey	Wrangler: Interactive Visual Specification of Data Transformation Scripts	Proceedings of the SIGCHI Conference on Human Factors in Computing Systems	978-1-4503-0228-9		10.1145/1978942.1979444
no-parameter-focus	2016	Hund, Michael; Böhm, Dominic; Sturm, Werner; Sedlmair, Michael; Schreck, Tobias; Ullrich, Torsten; Keim, Daniel A.; Majnaric, Ljiljana; Holzinger, Andreas	Visual analytics for concept exploration in subspaces of patient groups: Making sense of complex datasets with the Doctor-in-the-loop	Brain Informatics		2198-4018, 2198-4026	10.1007/s40708-016-0043-5
no-parameter-focus	2014	Gschwandtner, Theresia; Aigner, Wolfgang; Miksch, Silvia; Gärtner, Johannes; Kriglstein, Simone; Pohl, Margit; Suchy, Nik	TimeCleanser: a visual analytics approach for data cleansing of time-oriented data	Proceedings of the 14th International Conference on Knowledge Technologies and Data-driven Business - i-KNOW '14	978-1-4503-2769-5		10.1145/2637748.2638423
no-parameter-focus	2016	Shu, Qingya; Guo, Hanqi; Liang, Jie; Che, Limei; Liu, Junfeng; Yuan, Xiaoru	EnsembleGraph: Interactive visual analysis of spatiotemporal behaviors in ensemble simulation data	2016 IEEE Pacific Visualization Symposium (PacificVis)			10.1109/PACIFICVIS.2016.7465251
no-parameter-focus	2014	Köthur, Patrick; Sips, Mike; Unger, Andrea; Kuhlmann, Julian; Dransch, Doris	Interactive visual summaries for detection and assessment of spatiotemporal patterns in geospatial time series	Information Visualization		1473-8716, 1473-8724	10.1177/1473871613481692
no-parameter-focus	2014	Li, Jie; Zhang, Kang; Meng, Zhao-Peng	Vismate: Interactive visual analysis of station-based observation data on climate changes	2014 IEEE Conference on Visual Analytics Science and Technology (VAST)			10.1109/VAST.2014.7042489
no-parameter-focus	2017	Ferstl, Florian; Kanzler, Mathias; Rautenhaus, Marc; Westermann, Rüdiger	Time-Hierarchical Clustering and Visualization of Weather Forecast Ensembles	IEEE Transactions on Visualization and Computer Graphics		2160-9306	10.1109/TVCG.2016.2598868
no-parameter-focus	2011	Lampe, O. Daae; Hauser, H.	Curve Density Estimates	Computer Graphics Forum		1467-8659	10.1111/j.1467-8659.2011.01912.x
no-parameter-focus	2016	Hao, Lihua; Healey, Christopher G.; Bass, Steffen A.	Effective Visualization of Temporal Ensembles	IEEE Transactions on Visualization and Computer Graphics		2160-9306	10.1109/TVCG.2015.2468093
no-parameter-focus	2014	Poco, J.; Dasgupta, A.; Wei, Y.; Hargrove, W.; Schwalm, C.; Cook, R.; Bertini, E.; Silva, C.	SimilarityExplorer: A Visual Inter-Comparison Tool for Multifaceted Climate Data	Computer Graphics Forum		1467-8659	10.1111/cgf.12390
no-parameter-focus	2016	Höllt, Thomas	Visual Analysis of Reservoir Simulation Ensembles
no-parameter-focus	2014	Höllt, Thomas; Magdy, Ahmed; Zhan, Peng; Chen, Guoning; Gopalakrishnan, Ganesh; Hoteit, Ibrahim; Hansen, Charles D.; Hadwiger, Markus	Ovis: A Framework for Visual Analysis of Ocean Forecast Ensembles	IEEE Transactions on Visualization and Computer Graphics		1941-0506	10.1109/TVCG.2014.2307892
no-parameter-focus	2016	Demir, Ismail; Kehrer, Johannes; Westermann, Rüdiger	Screen-space silhouettes for visualizing ensembles of 3D isosurfaces	2016 IEEE Pacific Visualization Symposium (PacificVis)			10.1109/PACIFICVIS.2016.7465271
no-parameter-focus	2012	Phadke, Madhura N.; Pinto, Lifford; Alabi, Oluwafemi; Harter, Jonathan; Taylor II, Russell M.; Wu, Xunlei; Petersen, Hannah; Bass, Steffen A.; Healey, Christopher G.	Exploring ensemble visualization				10.1117/12.912419
no-parameter-focus	2013	Andrienko, Natalia; Andrienko, Gennady	A visual analytics framework for spatio-temporal analysis and modelling	Data Mining and Knowledge Discovery		1384-5810, 1573-756X	10.1007/s10618-012-0285-7
no-parameter-focus	2015	Hao, Lihua; Healey, Christopher G.; Hutchinson, Steve E.	Ensemble visualization for cyber situation awareness of network security data	Proc.\ VizSec	978-1-4673-7599-3		10.1109/VIZSEC.2015.7312766
no-parameter-focus	2014	Mirzargar, Mahsa; Whitaker, Ross T.; Kirby, Robert M.	Curve Boxplot: Generalization of Boxplot for Ensembles of Curves	IEEE Transactions on Visualization and Computer Graphics		1077-2626	10.1109/TVCG.2014.2346455
no-parameter-focus	2018	Kumpf, Alexander; Tost, Bianca; Baumgart, Marlene; Riemer, Michael; Westermann, Rüdiger; Rautenhaus, Marc	Visualizing Confidence in Cluster-Based Ensemble Weather Forecast Analyses	IEEE Transactions on Visualization and Computer Graphics		1941-0506	10.1109/TVCG.2017.2745178
no-parameter-focus	2012	Alabi, Oluwafemi S; Wu, Xunlei; Harter, Jonathan M; Phadke, Madhura; Pinto, Lifford; Petersen, Hannah; Bass, Steffen; Keifer, Michael; Zhong, Sharon; Healey, Chris; others	Comparative visualization of ensembles using ensemble surface slicing	Visualization and data analysis 2012
no-parameter-focus	2016	Lim, N. J.; Brandt, S. A.; Seipel, S.	Visualisation and evaluation of flood uncertainties based on ensemble modelling	International Journal of Geographical Information Science		1365-8816, 1362-3087	10.1080/13658816.2015.1085539
no-parameter-focus	2013	Whitaker, Ross T.; Mirzargar, Mahsa; Kirby, Robert M.	Contour Boxplots: A Method for Characterizing Uncertainty in Feature Sets from Simulation Ensembles	IEEE Transactions on Visualization and Computer Graphics		1941-0506	10.1109/TVCG.2013.143
no-parameter-focus	2016	Ferstl, F.; Kanzler, M.; Rautenhaus, M.; Westermann, R.	Visual Analysis of Spatial Variability and Global Correlations in Ensembles of Iso-Contours	Computer Graphics Forum		1467-8659	10.1111/cgf.12898
no-parameter-focus	2015	Liu, L.; Mirzargar, M.; Kirby, R. M.; Whitaker, R.; House, D. H.	Visualizing Time-Specific Hurricane Predictions, with Uncertainty, from Storm Path Ensembles	Computer Graphics Forum		1467-8659	10.1111/cgf.12649
no-parameter-focus	2011	Ferreira, Nivan; Lins, Lauro; Fink, Daniel; Kelling, Steve; Wood, Christopher; Freire, Juliana; Silva, Claudio	BirdVis: Visualizing and Understanding Bird Populations	IEEE Transactions on Visualization and Computer Graphics		1941-0506	10.1109/TVCG.2011.176
no-parameter-focus	2016	Singh, Swastik; Zhang, Song; Pruett, William Andrew; Hester, Robert	Ensemble Traces: Interactive Visualization of Ensemble Multivariate Time Series Data	Electronic Imaging		2470-1173	10.2352/ISSN.2470-1173.2016.1.VDA-505
no-parameter-focus	2015	Wilhelm, Nils; Vögele, Anna; Zsoldos, Rebeka; Licka, Theresia; Krüger, Björn; Bernard, Jürgen	FuryExplorer: visual-interactive exploration of horse motion capture data	2015Proceedings of SPIE - The International Society for Optical Engineering			10.1117/12.2080001
no-parameter-focus	2011	Hlawatsch, Marcel; Leube, Philipp; Nowak, Wolfgang; Weiskopf, Daniel	Flow Radar Glyphs—Static Visualization of Unsteady Flow with Uncertainty	IEEE Transactions on Visualization and Computer Graphics		1941-0506	10.1109/TVCG.2011.203
no-parameter-focus	2016	Quinan, P. S.; Meyer, M.	Visually Comparing Weather Features in Forecasts	IEEE Transactions on Visualization and Computer Graphics		1941-0506	10.1109/TVCG.2015.2467754
no-parameter-focus	2013	Reh, A.; Gusenbauer, C.; Kastner, J.; Gröller, M. E.; Heinzl, C.	MObjects–A Novel Method for the Visualization and Interactive Exploration of Defects in Industrial XCT Data	IEEE Transactions on Visualization and Computer Graphics		1941-0506	10.1109/TVCG.2013.177
no-parameter-focus	2015	Jarema, M.; Demir, I.; Kehrer, J.; Westermann, R.	Comparative visual analysis of vector field ensembles	2015 IEEE Conference on Visual Analytics Science and Technology (VAST)			10.1109/VAST.2015.7347634
no-parameter-focus	2010	Berger, W.; Piringer, H.	Interactive visual analysis of multiobjective optimizations	2010 IEEE Symposium on Visual Analytics Science and Technology			10.1109/VAST.2010.5651694
no-parameter-focus	2019	Bugbee, Bruce; Bush, Brian W.; Gruchalla, Kenny; Potter, Kristin; Brunhart‐Lupo, Nicholas; Krishnan, Venkat	Enabling immersive engagement in energy system models with deep learning	Statistical Analysis and Data Mining: The ASA Data Science Journal		1932-1872	https://doi.org/10.1002/sam.11419
no-parameter-focus	2012	MacLeod, Claire S.; Muller, Frans L.	On the Fracture of Pharmaceutical Needle-Shaped Crystals during Pressure Filtration: Case Studies and Mechanistic Understanding	Organic Process Research & Development		1083-6160, 1520-586X	10.1021/op200279m
no-parameter-focus	2011	Bremm, S.; Landesberger, T. von; Heß, M.; Schreck, T.; Weil, P.; Hamacherk, K.	Interactive visual comparison of multiple trees	2011 IEEE Conference on Visual Analytics Science and Technology (VAST)			10.1109/VAST.2011.6102439
no-parameter-focus	2013	Reda, Khairi; Knoll, Aaron; Nomura, Ken-ichi; Papka, Michael E.; Johnson, Andrew E.; Leigh, Jason	Visualizing large-scale atomistic simulations in ultra-resolution immersive environments	2013 IEEE Symposium on Large-Scale Data Analysis and Visualization (LDAV)	978-1-4799-1659-7		10.1109/LDAV.2013.6675159
no-parameter-focus	2018	Harrison, D. G.; Efford, N. D.; Fisher, Q. J.; Ruddle, R. A.	PETMiner—A Visual Analysis Tool for Petrophysical Properties of Core Sample Data	IEEE Transactions on Visualization and Computer Graphics		1941-0506	10.1109/TVCG.2017.2682865
no-parameter-focus	2018	Adnan, M; Ruddle, R A	A set-based visual analytics approach to analyze retail data
no-parameter-focus	2016	Ferstl, F.; Bürger, K.; Westermann, R.	Streamline Variability Plots for Characterizing the Uncertainty in Vector Field Ensembles	IEEE Transactions on Visualization and Computer Graphics		1941-0506	10.1109/TVCG.2015.2467204
no-parameter-focus	2017	He, W.; Liu, X.; Shen, H.; Collis, S. M.; Helmus, J. J.	Range likelihood tree: A compact and effective representation for visual exploration of uncertain data sets	2017 IEEE Pacific Visualization Symposium (PacificVis)			10.1109/PACIFICVIS.2017.8031589
no-parameter-focus	2012	Pfaffelmoser, Tobias; Westermann, Rüdiger	Visualization of Global Correlation Structures in Uncertain 2D Scalar Fields	Computer Graphics Forum		1467-8659	https://doi.org/10.1111/j.1467-8659.2012.03095.x
no-parameter-focus	2013	Höllt, T.; Magdy, A.; Chen, G.; Gopalakrishnan, G.; Hoteit, I.; Hansen, C. D.; Hadwiger, M.	Visual analysis of uncertainties in ocean forecasts for planning and operation of off-shore structures	2013 IEEE Pacific Visualization Symposium (PacificVis)			10.1109/PacificVis.2013.6596144
no-parameter-focus	2013	Gosink, L.; Bensema, K.; Pulsipher, T.; Obermaier, H.; Henry, M.; Childs, H.; Joy, K. I.	Characterizing and Visualizing Predictive Uncertainty in Numerical Ensembles Through Bayesian Model Averaging	IEEE Transactions on Visualization and Computer Graphics		1941-0506	10.1109/TVCG.2013.138
no-parameter-focus	2017	Liu, L.; Boone, A. P.; Ruginski, I. T.; Padilla, L.; Hegarty, M.; Creem-Regehr, S. H.; Thompson, W. B.; Yuksel, C.; House, D. H.	Uncertainty Visualization by Representative Sampling from Prediction Ensembles	IEEE Transactions on Visualization and Computer Graphics		1941-0506	10.1109/TVCG.2016.2607204
no-parameter-focus	2013	Höllt, Thomas; Chen, Guoning; Hansen, Charles D.; Hadwiger, Markus	Extraction and Visual Analysis of Seismic Horizon Ensembles	Eurographics 2013 - Short Papers		1017-4656	10.2312/CONF/EG2013/SHORT/069-072
no-parameter-focus	2016	Bensema, K.; Gosink, L.; Obermaier, H.; Joy, K. I.	Modality-Driven Classification and Visualization of Ensemble Variance	IEEE Transactions on Visualization and Computer Graphics		1941-0506	10.1109/TVCG.2015.2507569
no-parameter-focus	2013	Pfaffelmoser, T.; Mihai, M.; Westermann, R.	Visualizing the Variability of Gradients in Uncertain 2D Scalar Fields	IEEE Transactions on Visualization and Computer Graphics		1941-0506	10.1109/TVCG.2013.92
no-parameter-focus	2017	Sakhaee, E.; Entezari, A.	A Statistical Direct Volume Rendering Framework for Visualization of Uncertain Data	IEEE Transactions on Visualization and Computer Graphics		1941-0506	10.1109/TVCG.2016.2637333
no-parameter-focus	2016	Guo, H.; He, W.; Peterka, T.; Shen, H.; Collis, S. M.; Helmus, J. J.	Finite-Time Lyapunov Exponents and Lagrangian Coherent Structures in Uncertain Unsteady Flows	IEEE Transactions on Visualization and Computer Graphics		1941-0506	10.1109/TVCG.2016.2534560
no-parameter-focus	2013	Pöthkow, Kai; Hege, Hans-Christian	Nonparametric Models for Uncertainty Visualization	Computer Graphics Forum		1467-8659	https://doi.org/10.1111/cgf.12100
no-parameter-focus	2016	Jarema, Mihaela; München, TU	Comparative Visual Analysis of Transport Variability in Flow Ensembles	Journal of WSCG
no-parameter-focus	2015	Liu, Richen; Guo, Hanqi; Yuan, Xiaoru	A bottom-up scheme for user-defined feature comparison in ensemble data	SIGGRAPH Asia 2015 Visualization in High Performance Computing	978-1-4503-3929-2		10.1145/2818517.2818531
no-parameter-focus	2017	Liu, Richen; Guo, Hanqi; Yuan, Xiaoru	User-defined feature comparison for vector field ensembles	Journal of Visualization		1343-8875, 1875-8975	10.1007/s12650-016-0388-0
no-parameter-focus	2013	Hummel, M.; Obermaier, H.; Garth, C.; Joy, K. I.	Comparative Visual Analysis of Lagrangian Transport in CFD Ensembles	IEEE Transactions on Visualization and Computer Graphics		1941-0506	10.1109/TVCG.2013.141
no-parameter-focus	2013	Cox, Jonathan; House, Donald; Lindell, Michael	VISUALIZING UNCERTAINTY IN PREDICTED HURRICANE TRACKS	International Journal for Uncertainty Quantification		2152-5080	10.1615/Int.J.UncertaintyQuantification.2012003966
no-parameter-focus	2010	Otto, Mathias; Germer, Tobias; Hege, Hans-Christian; Theisel, Holger	Uncertain 2D Vector Field Topology	Computer Graphics Forum		1467-8659	https://doi.org/10.1111/j.1467-8659.2009.01604.x
no-parameter-focus	2018	Kern, M.; Hewson, T.; Sadlo, F.; Westermann, R.; Rautenhaus, M.	Robust Detection and Visualization of Jet-Stream Core Lines in Atmospheric Flow	IEEE Transactions on Visualization and Computer Graphics		1941-0506	10.1109/TVCG.2017.2743989
no-parameter-focus	2011	Thompson, D.; Levine, J. A.; Bennett, J. C.; Bremer, P.; Gyulassy, A.; Pascucci, V.; Pébay, P. P.	Analysis of large-scale scalar data using hixels	2011 IEEE Symposium on Large Data Analysis and Visualization			10.1109/LDAV.2011.6092313
no-parameter-focus	2016	Hazarika, S.; Dutta, S.; Shen, H.	Visualizing the variations of ensemble of isosurfaces	2016 IEEE Pacific Visualization Symposium (PacificVis)			10.1109/PACIFICVIS.2016.7465272
no-parameter-focus	2011	Pöthkow, Kai; Weber, Britta; Hege, Hans-Christian	Probabilistic Marching Cubes	Computer Graphics Forum		1467-8659	https://doi.org/10.1111/j.1467-8659.2011.01942.x
no-parameter-focus	2014	Demir, I.; Dick, C.; Westermann, R.	Multi-Charts for Comparative 3D Ensemble Visualization	IEEE Transactions on Visualization and Computer Graphics		1941-0506	10.1109/TVCG.2014.2346448
no-parameter-focus	2016	Liu, R.; Guo, H.; Zhang, J.; Yuan, X.	Comparative visualization of vector field ensembles based on longest common subsequence	2016 IEEE Pacific Visualization Symposium (PacificVis)			10.1109/PACIFICVIS.2016.7465256
no-parameter-focus	2012	Liu, S.; Levine, J. A.; Bremer, P.; Pascucci, V.	Gaussian mixture model based volume visualization	IEEE Symposium on Large Data Analysis and Visualization (LDAV)			10.1109/LDAV.2012.6378978
no-parameter-focus	2013	Pfaffelmoser, Tobias; Westermann, Rüdiger	CORRELATION VISUALIZATION FOR STRUCTURAL UNCERTAINTY ANALYSIS	International Journal for Uncertainty Quantiﬁcation
no-parameter-focus	2018	Hazarika, S.; Biswas, A.; Shen, H.	Uncertainty Visualization Using Copula-Based Analysis in Mixed Distribution Models	IEEE Transactions on Visualization and Computer Graphics		1941-0506	10.1109/TVCG.2017.2744099
no-parameter-focus	2012	Otto, Mathias; Theisel, Holger	Vortex Analysis in Uncertain Vector Fields	Computer Graphics Forum		1467-8659	https://doi.org/10.1111/j.1467-8659.2012.03096.x
no-parameter-focus	2011	Otto, M.; Germer, T.; Theisel, H.	Uncertain topology of 3D vector fields	2011 IEEE Pacific Visualization Symposium			10.1109/PACIFICVIS.2011.5742374
no-parameter-focus	2013	Otto, Mathias; Germer, Tobias; Theisel, Holger	Closed stream lines in uncertain vector fields	Proceedings of the 27th Spring Conference on Computer Graphics - SCCG '11	978-1-4503-1978-2		10.1145/2461217.2461235
no-parameter-focus	2012	Petz, Christoph; Pöthkow, Kai; Hege, Hans-Christian	Probabilistic Local Features in Uncertain Vector Fields with Spatial Correlation	Computer Graphics Forum		1467-8659	https://doi.org/10.1111/j.1467-8659.2012.03097.x
no-parameter-focus	2013	Pfaffelmoser, Tobias; Westermann, Rüdiger	Visualizing Contour Distributions in 2D Ensemble Data	EuroVis - Short Papers			10.2312/PE.EUROVISSHORT.EUROVISSHORT2013.055-059
no-parameter-focus	2016	Raj, M.; Mirzargar, M.; Preston, J. S.; Kirby, R. M.; Whitaker, R. T.	Evaluating Shape Alignment via Ensemble Visualization	IEEE Computer Graphics and Applications		1558-1756	10.1109/MCG.2015.70
no-parameter-focus	2011	Pothkow, K.; Hege, H.	Positional Uncertainty of Isocontours: Condition Analysis and Probabilistic Measures	IEEE Transactions on Visualization and Computer Graphics		1941-0506	10.1109/TVCG.2010.247
no-parameter-focus	2011	Pfaffelmoser, Tobias; Reitinger, Matthias; Westermann, Rüdiger	Visualizing the Positional and Geometrical Variability of Isosurfaces in Uncertain Scalar Fields	Computer Graphics Forum		1467-8659	10.1111/j.1467-8659.2011.01944.x
no-parameter-focus	2016	Hermann, M.; Schunke, A. C.; Schultz, T.; Klein, R.	Accurate Interactive Visualization of Large Deformations and Variability in Biomedical Image Ensembles	IEEE Transactions on Visualization and Computer Graphics		1941-0506	10.1109/TVCG.2015.2467198
no-parameter-focus	2015	Wang, J.; Elshehaly, M.; Cao, Y.	Cylindrical acceleration structures for large hexahedral volume visualization	2015 IEEE 5th Symposium on Large Data Analysis and Visualization (LDAV)			10.1109/LDAV.2015.7348068
no-parameter-focus	2016	Athawale, T.; Sakhaee, E.; Entezari, A.	Isosurface Visualization of Data with Nonparametric Models for Uncertainty	IEEE Transactions on Visualization and Computer Graphics		1941-0506	10.1109/TVCG.2015.2467958
no-parameter-focus	2013	Athawale, T.; Entezari, A.	Uncertainty Quantification in Linear Interpolation for Isosurface Extraction	IEEE Transactions on Visualization and Computer Graphics		1941-0506	10.1109/TVCG.2013.208
no-parameter-focus	2017	Wang, K.; Kewei Lu; Wei, T.; Shareef, N.; Shen, H.	Statistical visualization and analysis of large data using a value-based spatial distribution	2017 IEEE Pacific Visualization Symposium (PacificVis)			10.1109/PACIFICVIS.2017.8031590
no-parameter-focus	2017	Wei, T.; Chen, C.; Woodring, J.; HuiJie Zhang; Shen, H.	Efficient distribution-based feature search in multi-field datasets	2017 IEEE Pacific Visualization Symposium (PacificVis)			10.1109/PACIFICVIS.2017.8031586
no-parameter-focus	2010	Yu, H.; Wang, C.; Grout, R. W.; Chen, J. H.; Ma, K.	In Situ Visualization for Large-Scale Combustion Simulations	IEEE Computer Graphics and Applications		1558-1756	10.1109/MCG.2010.55
no-parameter-focus	2017	Dutta, Soumya; Chen, Chun-Ming; Heinlein, Gregory; Shen, Han-Wei; Chen, Jen-Ping	In Situ Distribution Guided Analysis and Visualization of Transonic Jet Engine Simulations	IEEE Transactions on Visualization and Computer Graphics		1941-0506	10.1109/TVCG.2016.2598604
no-parameter-focus	2011	Bremer, Peer-Timo; Weber, Gunther; Tierny, Julien; Pascucci, Valerio; Day, Marc; Bell, John	Interactive Exploration and Analysis of Large-Scale Simulations Using Topology-Based Data Segmentation	IEEE Transactions on Visualization and Computer Graphics		1941-0506	10.1109/TVCG.2010.253
no-parameter-focus	2015	Richter, Christian; Luboschik, Martin; Röhlig, Martin; Schumann, Heidrun	Sequencing of categorical time series	2015 IEEE Conference on Visual Analytics Science and Technology (VAST)			10.1109/VAST.2015.7347684
no-parameter-focus	2013	Beyer, Johanna; Al-Awami, Ali; Kasthuri, Narayanan; Lichtman, Jeff W.; Pfister, Hanspeter; Hadwiger, Markus	ConnectomeExplorer: Query-Guided Visual Analysis of Large Volumetric Neuroscience Data	IEEE Transactions on Visualization and Computer Graphics		1941-0506	10.1109/TVCG.2013.142
no-parameter-focus	2013	Schmidt, Johanna; Gröller, M. Eduard; Bruckner, Stefan	VAICo: Visual Analysis for Image Comparison	IEEE Transactions on Visualization and Computer Graphics		1941-0506	10.1109/TVCG.2013.213
no-parameter-focus	2016	Rosen, Paul; Burton, Brett; Potter, Kristin; Johnson, Chris R.	muView: A Visual Analysis System for Exploring Uncertainty in Myocardial Ischemia Simulations	Visualization in Medicine and Life Sciences III	978-3-319-24521-8 978-3-319-24523-2
no-parameter-focus	2013	Biswas, Ayan; Dutta, Soumya; Shen, Han-Wei; Woodring, Jonathan	An Information-Aware Framework for Exploring Multivariate Data Sets	IEEE Transactions on Visualization and Computer Graphics		1941-0506	10.1109/TVCG.2013.133
no-parameter-focus	2016	Dutta, Soumya; Shen, Han-Wei	Distribution Driven Extraction and Tracking of Features for Time-varying Data Analysis	IEEE Transactions on Visualization and Computer Graphics		1941-0506	10.1109/TVCG.2015.2467436
no-parameter-focus	2015	Bögl, M.; Filzmoser, P.; Gschwandtner, T.; Miksch, S.; Aigner, W.; Rind, A.; Lammarsch, T.	Visually and statistically guided imputation of missing values in univariate seasonal time series	2015 IEEE Conference on Visual Analytics Science and Technology (VAST)			10.1109/VAST.2015.7347672
no-parameter-focus	2011	Kandel, Sean; Heer, Jeffrey; Plaisant, Catherine; Kennedy, Jessie; van Ham, Frank; Riche, Nathalie Henry; Weaver, Chris; Lee, Bongshin; Brodbeck, Dominique; Buono, Paolo	Research directions in data wrangling: Visualizations and transformations for usable and credible data	Information Visualization		1473-8716, 1473-8724	10.1177/1473871611415994
no-parameter-focus	2015	Yumer, Mehmet Ersin; Asente, Paul; Mech, Radomir; Kara, Levent Burak	Procedural Modeling Using Autoencoder Networks	Proceedings of the 28th Annual ACM Symposium on User Interface Software & Technology	978-1-4503-3779-3		10.1145/2807442.2807448
no-parameter-focus	2018	Hofmann, Lutz; Rieck, Bastian; Sadlo, Filip	Visualization of 4D Vector Field Topology	Computer Graphics Forum		1467-8659	https://doi.org/10.1111/cgf.13421
no-parameter-focus	2017	Günther, Tobias; Theisel, Holger	Backward Finite-Time Lyapunov Exponents in Inertial Flows	IEEE Transactions on Visualization and Computer Graphics		1941-0506	10.1109/TVCG.2016.2599016
no-parameter-focus	2015	Günther, Tobias; Theisel, Holger	Finite-Time Mass Separation for Comparative Visualizations of Inertial Particles	Computer Graphics Forum		1467-8659	https://doi.org/10.1111/cgf.12659
no-parameter-focus	2014	Günther, Tobias; Theisel, Holger	Vortex Cores of Inertial Particles	IEEE Transactions on Visualization and Computer Graphics		1941-0506	10.1109/TVCG.2014.2346415
no-parameter-focus	2013	Günther, Tobias; Kuhn, Alexander; Kutz, Benjamin; Theisel, Holger	Mass-Dependent Integral Curves in Unsteady Vector Fields	Computer Graphics Forum		1467-8659	https://doi.org/10.1111/cgf.12108
no-parameter-focus	2017	Günther, Tobias; Gross, Markus	Flow-Induced Inertial Steady Vector Field Topology	Computer Graphics Forum		1467-8659	https://doi.org/10.1111/cgf.13114
no-parameter-focus	2014	Alsallakh, Bilal; Bögl, Markus; Gschwandtner, Theresia; Miksch, Silvia; Esmael, Bilal; Arnaout, Arghad; Thonhauser, Gerhard; Zöllner, Philipp	A Visual Analytics Approach to Segmenting and Labeling Multivariate Time Series Data	EuroVis Workshop on Visual Analytics			10.2312/EUROVA.20141142
no-parameter-focus	2017	Bernard, Jürgen; Dobermann, Eduard; Vögele, Anna; Krüger, Björn; Kohlhammer, Jörn; Fellner, Dieter	Visual-Interactive Semi-Supervised Labeling of Human Motion Capture Data	Electronic Imaging			10.2352/ISSN.2470-1173.2017.1.VDA-387
no-parameter-focus	2016	Liu, Xiaotong; Shen, Han-Wei	Association Analysis for Visual Exploration of Multivariate Scientific Data Sets	IEEE Transactions on Visualization and Computer Graphics		1941-0506	10.1109/TVCG.2015.2467431
no-parameter-focus	2015	Skouras, Mélina; Coros, Stelian; Grinspun, Eitan; Thomaszewski, Bernhard	Interactive surface design with interlocking elements	ACM Transactions on Graphics		0730-0301, 1557-7368	10.1145/2816795.2818128
no-parameter-focus	2017	Schulz, Adriana; Shamir, Ariel; Baran, Ilya; Levin, David I. W.; Sitthi-Amorn, Pitchaya; Matusik, Wojciech	Retrieval on Parametric Shape Collections	ACM Transactions on Graphics		0730-0301, 1557-7368	10.1145/2983618
no-parameter-focus	2012	Reh, A.; Plank, B.; Kastner, J.; Gröller, E.; Heinzl, C.	Porosity Maps – Interactive Exploration and Visual Analysis of Porosity in Carbon Fiber Reinforced Polymers	Computer Graphics Forum		1467-8659	https://doi.org/10.1111/j.1467-8659.2012.03111.x
no-parameter-focus	2010	Busking, Stef; Botha, Charl P.; Post, Frits H.	Dynamic Multi-View Exploration of Shape Spaces	Computer Graphics Forum		1467-8659	https://doi.org/10.1111/j.1467-8659.2009.01668.x
no-parameter-focus	2014	Hermann, Max; Schunke, Anja C.; Schultz, Thomas; Klein, Reinhard	A Visual Analytics Approach to Study Anatomic Covariation	2014 IEEE Pacific Visualization Symposium			10.1109/PacificVis.2014.53
no-parameter-focus	2013	Klemm, Paul; Lawonn, Kai; Rak, Marko; Preim, Bernhard; Toennies, Klaus; Hegenscheid, Katrin; Völzke, Henry; Oeltze, Steffen	Visualization and Analysis of Lumbar Spine Canal Variability in Cohort Study Data	Vision			10.2312/PE.VMV.VMV13.121-128
no-parameter-focus	2014	Schmidt, Johanna; Preiner, Reinhold; Auzinger, Thomas; Wimmer, Michael; Gröller, M. Eduard; Bruckner, Stefan	YMCA — Your mesh comparison application	2014 IEEE Conference on Visual Analytics Science and Technology (VAST)			10.1109/VAST.2014.7042491
no-parameter-focus	2012	Obermaier, H.; Billen, M. I.; Joy, K. I.; Hagen, H.; Hering-Bertram, M.	Visualization and multivariate clustering of scattered moment tensors	Information Visualization		1473-8716, 1473-8724	10.1177/1473871611425869
no-parameter-focus	2010	Prassni, Jorg-Stefan; Ropinski, Timo; Hinrichs, Klaus	Uncertainty-Aware Guided Volume Segmentation	IEEE Transactions on Visualization and Computer Graphics		1941-0506	10.1109/TVCG.2010.208
no-parameter-focus	2016	Jang, Sujin; Elmqvist, Niklas; Ramani, Karthik	MotionFlow: Visual Abstraction and Aggregation of Sequential Patterns in Human Motion Tracking Data	IEEE Transactions on Visualization and Computer Graphics		1941-0506	10.1109/TVCG.2015.2468292
no-parameter-focus	2013	von Landesberger, Tatiana; Andrienko, Gennady; Andrienko, Natalia; Bremm, Sebastian; Kirschner, Matthias; Wesarg, Stefan; Kuijper, Arjan	Opening up the “black box” of medical image segmentation with statistical shape models	The Visual Computer		0178-2789, 1432-2315	10.1007/s00371-013-0852-y
no-parameter-focus	2014	Carroll, Lauren N.; Au, Alan P.; Detwiler, Landon Todd; Fu, Tsung-chieh; Painter, Ian S.; Abernethy, Neil F.	Visualization and analytics tools for infectious disease epidemiology: A systematic review	Journal of Biomedical Informatics		1532-0464	10.1016/j.jbi.2014.04.006
no-parameter-focus	2014	Malik, Abish; Maciejewski, Ross; Towers, Sherry; McCullough, Sean; Ebert, David S.	Proactive Spatiotemporal Resource Allocation and Predictive Visual Analytics for Community Policing and Law Enforcement	IEEE Transactions on Visualization and Computer Graphics		1941-0506	10.1109/TVCG.2014.2346926
no-parameter-focus	2012	Paparian, Jack; Brown, Shawn; Burke, Donald; Grefenstette, John	FRED Navigator: An interactive system for visualizing results from large-scale epidemic simulations	2012 IEEE 8th International Conference on E-Science			10.1109/eScience.2012.6404444
no-parameter-focus	2014	Uenaka, Takashi; Sakamoto, Naohisa; Koyamada, Koji	Visual Analysis of Habitat Suitability Index Model for Predicting the Locations of Fishing Grounds	2014 IEEE Pacific Visualization Symposium			10.1109/PacificVis.2014.33
no-parameter-focus	2010	Maciejewski, Ross; Rudolph, Stephen; Hafen, Ryan; Abusalah, Ahmad; Yakout, Mohamed; Ouzzani, Mourad; Cleveland, William S.; Grannis, Shaun J.; Ebert, David S.	A Visual Analytics Approach to Understanding Spatiotemporal Hotspots	IEEE Transactions on Visualization and Computer Graphics		1941-0506	10.1109/TVCG.2009.100
no-parameter-focus	2014	Köpp, Cornelius; von Mettenheim, Hans-Jörg; Breitner, Michael H.	Decision Analytics with Heatmap Visualization for Multi-step Ensemble Data: An Application of Uncertainty Modeling to Historical Consistent Neural Network and Other Forecasts	Business & Information Systems Engineering		1867-0202	10.1007/s12599-014-0326-4
no-parameter-focus	2011	Heydekorn, Jens; Dachselt, Raimund; Nitsche, Marcus; Nürnberger, Andreas	On the Interactive Visualization of a Logistics Scenario: Requirements and Possible Solutions
no-parameter-focus	2013	Krüger, Robert; Thom, Dennis; Wörner, Michael; Bosch, Harald; Ertl, Thomas	TrajectoryLenses – A Set-based Filtering and Exploration Technique for Long-term Trajectory Data	Computer Graphics Forum		1467-8659	https://doi.org/10.1111/cgf.12132
no-parameter-focus	2012	Tomaszewski, Brian; MacEachren, Alan M	Geovisual analytics to support crisis management: Information foraging for geo-historical context	Information Visualization		1473-8716, 1473-8724	10.1177/1473871612456122
no-parameter-focus	2020	Horváth, Zsolt; Buttinger-Kreuzhuber, Andreas; Konev, Artem; Cornel, Daniel; Komma, Jürgen; Blöschl, Günter; Noelle, Sebastian; Waser, Jürgen	Comparison of Fast Shallow-Water Schemes on Real-World Floods	Journal of Hydraulic Engineering		0733-9429, 1943-7900	10.1061/(ASCE)HY.1943-7900.0001657
no-parameter-focus	2015	Cornel, D.; Konev, A.; Sadransky, B.; Horváth, Z.; Gröller, E.; Waser, J.	Visualization of Object-Centered Vulnerability to Possible Flood Hazards	Computer Graphics Forum		01677055	10.1111/cgf.12645
no-parameter-focus	2013	Schindler, Benjamin; Waser, Jurgen; Ribičić, Hrvoje; Fuchs, Raphael; Peikert, Ronald	Multiverse Data-Flow Control	IEEE Transactions on Visualization and Computer Graphics		1077-2626, 1941-0506, 2160-9306	10.1109/TVCG.2012.296
no-parameter-focus	2019	Cornel, D.; Buttinger‐Kreuzhuber, A.; Konev, A.; Horváth, Z.; Wimmer, M.; Heidrich, R.; Waser, J.	Interactive Visualization of Flood and Heavy Rain Simulations	Computer Graphics Forum		0167-7055, 1467-8659	10.1111/cgf.13669
no-parameter-focus	2012	Crouser, R. Jordan; Kee, Daniel; Jeong, Dong; Chang, Remco	Two Visualization Tools for Analyzing Agent-Based Simulations in Political Science	IEEE Computer Graphics and Applications		1558-1756	10.1109/MCG.2011.90
no-parameter-focus	2010	Saad, Ahmed; Möller, Torsten; Hamarneh, Ghassan	ProbExplorer: Uncertainty-guided Exploration and Editing of Probabilistic Medical Image Segmentation	Computer Graphics Forum		1467-8659	https://doi.org/10.1111/j.1467-8659.2009.01691.x
no-parameter-focus	2010	Meyer, Miriah; Munzner, Tamara; DePace, Angela; Pfister, Hanspeter	MulteeSum: A Tool for Comparative Spatial and Temporal Gene Expression Data	IEEE Transactions on Visualization and Computer Graphics		1941-0506	10.1109/TVCG.2010.137
no-parameter-focus	2012	Höllt, Thomas; Freiler, Wolfgang; Gschwantner, Fritz-M.; Doleisch, Helmut; Heinemann, Gabor; Hadwiger, Markus	SeiVis: An Interactive Visual Subsurface Modeling Application	IEEE Transactions on Visualization and Computer Graphics		1941-0506	10.1109/TVCG.2012.259
no-parameter-focus	2011	Höllt, Thomas; Beyer, Johanna; Gschwantner, Fritz; Muigg, Philipp; Doleisch, Helmut; Heinemann, Gabor; Hadwiger, Markus	Interactive seismic interpretation with piecewise global energy minimization	2011 IEEE Pacific Visualization Symposium			10.1109/PACIFICVIS.2011.5742373
no-parameter-focus	2012	Barbič, Jernej; Sin, Funshing; Grinspun, Eitan	Interactive editing of deformable simulations	ACM Transactions on Graphics		0730-0301, 1557-7368	10.1145/2185520.2185566
no-parameter-focus	2011	Lipp, M.; Scherzer, D.; Wonka, P.; Wimmer, M.	Interactive Modeling of City Layouts using Layers of Procedural Content	Computer Graphics Forum		1467-8659	https://doi.org/10.1111/j.1467-8659.2011.01865.x
no-parameter-focus	2011	Yu, Lap-Fai; Yeung, Sai-Kit; Tang, Chi-Keung; Terzopoulos, Demetri; Chan, Tony F; Osher, Stanley	Make it Home: Automatic Optimization of Furniture Arrangement
no-parameter-focus	2010	Ahrens, James; Heitmann, Katrin; Petersen, Mark; Woodring, Jonathan; Williams, Sean; Fasel, Patricia; Ahrens, Christine; Hsu, Chung-Hsing; Geveci, Berk	Verifying Scientific Simulations via Comparative and Quantitative Visualization	IEEE Computer Graphics and Applications		1558-1756	10.1109/MCG.2010.100
no-parameter-focus	2010	Dransch, Doris; Köthur, Patrick; Schulte, Sven; Klemann, Volker; Dobslaw, Henryk	Assessing the quality of geoscientific simulation models with visual analytics methods – a design study	International Journal of Geographical Information Science		1365-8816, 1362-3087	10.1080/13658816.2010.510800
no-parameter-focus	2010	Ladstädter, Florian; Steiner, Andrea K.; Lackner, Bettina C.; Pirscher, Barbara; Kirchengast, Gottfried; Kehrer, Johannes; Hauser, Helwig; Muigg, Philipp; Doleisch, Helmut	Exploration of Climate Data Using Interactive Visualization	Journal of Atmospheric and Oceanic Technology		0739-0572, 1520-0426	10.1175/2009JTECHA1374.1
no-parameter-focus	2010	Chaudhuri, Siddhartha; Koltun, Vladlen	Data-driven suggestions for creativity support in 3D modeling	ACM SIGGRAPH Asia 2010 papers on - SIGGRAPH ASIA '10	978-1-4503-0439-9		10.1145/1882262.1866205
no-parameter-focus	2011	Ovsjanikov, Maks; Li, Wilmot; Guibas, Leonidas; Mitra, Niloy J.	Exploration of continuous variability in collections of 3D shapes	ACM SIGGRAPH 2011 papers on - SIGGRAPH '11	978-1-4503-0943-1		10.1145/1964921.1964928
no-parameter-focus	2014	Köthur, Patrick; Sips, Mike; Dobslaw, Henryk; Dransch, Doris	Visual Analytics for Comparison of Ocean Model Output with Reference Data: Detecting and Analyzing Geophysical Processes Using Clustering Ensembles	IEEE Transactions on Visualization and Computer Graphics		1941-0506	10.1109/TVCG.2014.2346751
no-parameter-focus	2019	Favelier, Guillaume; Faraj, Noura; Summa, Brian; Tierny, Julien	Persistence Atlas for Critical Point Variability in Ensembles	IEEE Transactions on Visualization and Computer Graphics		1941-0506	10.1109/TVCG.2018.2864432
no-parameter-focus	2019	Fofonov, A.; Linsen, L.	Projected Field Similarity for Comparative Visualization of Multi‐Run Multi‐Field Time‐Varying Spatial Data	Computer Graphics Forum		0167-7055, 1467-8659	10.1111/cgf.13531
no-parameter-focus	2010	Harvey, William; Wang, Yusu	Topological Landscape Ensembles for Visualization of Scalar-Valued Functions	Computer Graphics Forum		1467-8659	https://doi.org/10.1111/j.1467-8659.2009.01706.x
no-parameter-focus	2014	Oster, Timo; Lehmann, Dirk J.; Fru, Gordon; Theisel, Holger; Thévenin, Dominique	Sparse Representation and Visualization for Direct Numerical Simulation of Premixed Combustion	Computer Graphics Forum		1467-8659	https://doi.org/10.1111/cgf.12388
no-parameter-focus	2011	Nagaraj, Suthambhara; Natarajan, Vijay; Nanjundiah, Ravi S.	A Gradient-Based Comparison Measure for Visual analysis of Multifield Data	Computer Graphics Forum		1467-8659	https://doi.org/10.1111/j.1467-8659.2011.01959.x
no-parameter-focus	2012	Holzhüter, Clemens; Lex, Alexander; Schmalstieg, Dieter; Schulz, Hans-Jörg; Schumann, Heidrun; Streit, Marc	Visualizing uncertainty in biological expression data				10.1117/12.908516
no-parameter-focus		Kerren, Andreas	IMPROVING STRATEGY PARAMETERS OF EVOLUTIONARY COMPUTATIONS WITH INTERACTIVE COORDINATED VIEWS
no-parameter-focus	2012	Steger, Sebastian; Sakas, Georgios	FIST: Fast Interactive Segmentation of Tumors	Abdominal Imaging. Computational and Clinical Applications	978-3-642-28557-8		10.1007/978-3-642-28557-8_16
no-parameter-focus	2013	Stephan, Matthew; Cordy, James R	A Survey of Model Comparison Approaches and Applications
no-parameter-focus	2011	Beneš, B.; Št'ava, O.; Měch, R.; Miller, G.	Guided Procedural Modeling	Computer Graphics Forum		1467-8659	10.1111/j.1467-8659.2011.01886.x
no-parameter-focus		Kim, Junggon; Pollard, Nancy S	Fast simulation of skeleton-driven deformable body characters	ACM Transactions on Graphics
no-parameter-focus	2010	de Lasa, Martin; Mordatch, Igor; Hertzmann, Aaron	Feature-based locomotion controllers	ACM Transactions on Graphics			10.1145/1778765.1781157
no-parameter-focus	2015	Diehl, A.; Pelorosso, L.; Delrieux, C.; Saulo, C.; Ruiz, J.; Gröller, M. E.; Bruckner, S.	Visual Analysis of Spatio-Temporal Data: Applications in Weather Forecasting	Computer Graphics Forum		1467-8659	10.1111/cgf.12650
no-parameter-focus	2012	Schindler, Benjamin; Fuchs, Raphael; Barp, Stefan; Waser, Jürgen; Pobitzer, Armin; Carnecky, Robert; Matković, Krešimir; Peikert, Ronald	Lagrangian Coherent Structures for Design Analysis of Revolving Doors	IEEE Transactions on Visualization and Computer Graphics		1941-0506	10.1109/TVCG.2012.243
no-parameter-focus	2014	Wu, Wenchao; Zheng, Yixian; Qu, Huamin; Chen, Wei; Gröller, Eduard; Ni, Lionel M.	BoundarySeer: Visual analysis of 2D boundary changes	2014 IEEE Conference on Visual Analytics Science and Technology (VAST)			10.1109/VAST.2014.7042490
no-parameter-focus	2018	Raidou, R. G.; Casares-Magaz, O.; Amirkhanov, A.; Moiseenko, V.; Muren, L. P.; Einck, J. P.; Vilanova, A.; Gröller, M. E.	Bladder Runner: Visual Analytics for the Exploration of RT-Induced Bladder Toxicity in a Cohort Study	Computer Graphics Forum		1467-8659	10.1111/cgf.13413
no-parameter-focus	2016	Raidou, R G; Marcelis, F J J; Breeuwer, M; Gröller, M E; Vilanova, A	Visual Analytics for the Exploration and Assessment of Segmentation Errors
no-parameter-focus	2019	Lobo, María-Jesús; Appert, Caroline; Pietriga, Emmanuel	Animation Plans for Before-and-After Satellite Images	IEEE Transactions on Visualization and Computer Graphics		1941-0506	10.1109/TVCG.2018.2796557
no-parameter-focus	2014	Amirkhanov, Artem; Fröhler, Bernhard; Kastner, Johann; Gröller, Eduard; Heinzl, Christoph	InSpectr: Multi-Modal Exploration, Visualization, and Analysis of Spectral Data	Computer Graphics Forum		1467-8659	10.1111/cgf.12365
no-parameter-focus	2017	Padilla, Lace M.; Ruginski, Ian T.; Creem-Regehr, Sarah H.	Effects of ensemble and summary displays on interpretations of geospatial uncertainty data	Cognitive Research: Principles and Implications		2365-7464	10.1186/s41235-017-0076-1
no-parameter-focus	2015	Rautenhaus, M.; Kern, M.; Schäfler, A.; Westermann, R.	Three-dimensional visualization of ensemble weather forecasts – Part 1: The visualization tool Met.3D (version 1.0)	Geoscientific Model Development		1991-9603	10.5194/gmd-8-2329-2015
no-parameter-focus	2014	Malik, Abish; Maciejewski, Ross; Jang, Yun; Oliveros, Silvia; Yang, Yang; Maule, Ben; White, Matthew; Ebert, David S	A visual analytics process for maritime response, resource allocation and risk assessment	Information Visualization		1473-8716, 1473-8724	10.1177/1473871612460991
no-parameter-focus	2021	Zhang, Mingdong; Chen, Li; Li, Quan; Yuan, Xiaoru; Yong, Junhai	Uncertainty-Oriented Ensemble Data Visualization and Exploration using Variable Spatial Spreading	IEEE Transactions on Visualization and Computer Graphics		1941-0506	10.1109/TVCG.2020.3030377
no-parameter-focus	2014	Skouras, Mélina; Thomaszewski, Bernhard; Kaufmann, Peter; Garg, Akash; Bickel, Bernd; Grinspun, Eitan; Gross, Markus	Designing inflatable structures	ACM Transactions on Graphics		0730-0301, 1557-7368	10.1145/2601097.2601166
no-parameter-focus	2012	Wibowo, Amy; Sakamoto, Daisuke; Mitani, Jun; Igarashi, Takeo	DressUp: a 3D interface for clothing design with a physical mannequin	Proceedings of the Sixth International Conference on Tangible, Embedded and Embodied Interaction	978-1-4503-1174-8		10.1145/2148131.2148153
no-parameter-focus	2020	Bartolovic, Nemanja; Gross, Markus; Günther, Tobias	Phase Space Projection of Dynamical Systems	Computer Graphics Forum		1467-8659	10.1111/cgf.13978
no-parameter-focus	2013	Dörk, Marian; Lam, Heidi; Benjelloun, Omar	Accentuating visualization parameters to guide exploration	CHI '13 Extended Abstracts on Human Factors in Computing Systems on - CHI EA '13	978-1-4503-1952-2		10.1145/2468356.2468671
no-parameter-focus	2017	Maudet, Nolwenn; Jalal, Ghita; Tchernavskij, Philip; Beaudouin-Lafon, Michel; Mackay, Wendy E.	Beyond Grids: Interactive Graphical Substrates to Structure Digital Layout	Proceedings of the 2017 CHI Conference on Human Factors in Computing Systems	978-1-4503-4655-9		10.1145/3025453.3025718
no-parameter-focus	2018	Swearngin, Amanda; Dontcheva, Mira; Li, Wilmot; Brandt, Joel; Dixon, Morgan; Ko, Amy J.	Rewire: Interface Design Assistance from Examples	Proceedings of the 2018 CHI Conference on Human Factors in Computing Systems	978-1-4503-5620-6
no-parameter-focus	2020	Wentzel, A.; Hanula, P.; Luciani, T.; Elgohari, B.; Elhalawani, H.; Canahuate, G.; Vock, D.; Fuller, C.D.; Marai, G.E.	Cohort-based T-SSIM Visual Computing for Radiation Therapy Prediction and Exploration	IEEE Transactions on Visualization and Computer Graphics		1941-0506	10.1109/TVCG.2019.2934546
no-parameter-focus	2020	Mathur, Aman; Pirron, Marcus; Zufferey, Damien	Interactive Programming for Parametric CAD	Computer Graphics Forum		1467-8659	10.1111/cgf.14046
no-parameter-focus	2018	Haara, Arto; Pykäläinen, Jouni; Tolvanen, Anne; Kurttila, Mikko	Use of interactive data visualization in multi-objective forest planning	Journal of Environmental Management		03014797	10.1016/j.jenvman.2018.01.002
no-parameter-focus	2017	Liu, Jerry; Yu, Fisher; Funkhouser, Thomas	Interactive 3D Modeling with a Generative Adversarial Network	2017 International Conference on 3D Vision (3DV)			10.1109/3DV.2017.00024
not-sure-if-vpa	2013	Guo, Hanqi; Yuan, Xiaoru; Huang, Jian; Zhu, Xiaomin	Coupled Ensemble Flow Line Advection and Analysis	IEEE Transactions on Visualization and Computer Graphics		2160-9306	10.1109/TVCG.2013.144
not-sure-if-vpa	2010	Sanyal, Jibonananda; Zhang, Song; Dyer, Jamie; Mercer, Andrew; Amburn, Philip; Moorhead, Robert	Noodles: A Tool for Visualization of Numerical Weather Model Ensemble Uncertainty	IEEE Transactions on Visualization and Computer Graphics		1941-0506	10.1109/TVCG.2010.181
not-sure-if-vpa	2019	Fröhler, B.; Elberfeld, T.; Möller, T.; Hege, H. C.; Weissenböck, J.; Beenhouwer, J. De; Sijbers, J.; Kastner, J.; Heinzl, C.	A Visual Tool for the Analysis of Algorithms for Tomographic Fiber Reconstruction in Materials Science	Computer Graphics Forum		1467-8659	https://doi.org/10.1111/cgf.13688
not-sure-if-vpa	2014	O'Donovan, Peter; Lıbeks, Janis; Agarwala, Aseem; Hertzmann, Aaron	Exploratory Font Selection Using Crowdsourced Attributes	ACM Transactions on Graphics
not-sure-if-vpa	2014	Averkiou, Melinos; Kim, Vladimir G.; Zheng, Youyi; Mitra, Niloy J.	ShapeSynth: Parameterizing model collections for coupled shape exploration and synthesis	Computer Graphics Forum		1467-8659	10.1111/cgf.12310
not-sure-if-vpa	2013	Liu, Han; Yang, Yong-Liang; AlHalawani, Sawsan; Mitra, Niloy J	Constraint-aware interior layout exploration for pre-cast concrete-based buildings
not-sure-if-vpa	2020	Costa, Eduardo Castro e; Jorge, Joaquim; Knochel, Aaron D.; Duarte, José Pinto	Enabling parametric design space exploration by non-designers	AI EDAM		0890-0604, 1469-1760	10.1017/S0890060420000177
not-sure-if-vpa	2014	Ko, Sungahn; Zhao, Jieqiong; Xia, Jing; Afzal, Shehzad; Wang, Xiaoyu; Abram, Greg; Elmqvist, Niklas; Kne, Len; Van Riper, David; Gaither, Kelly; Kennedy, Shaun; Tolone, William; Ribarsky, William; Ebert, David S.	VASA: Interactive Computational Steering of Large Asynchronous Simulation Pipelines for Societal Infrastructure	IEEE Transactions on Visualization and Computer Graphics		1941-0506	10.1109/TVCG.2014.2346911
not-sure-if-vpa	2016	Andrienko, Natalia; Andrienko, Gennady; Rinzivillo, Salvatore	Leveraging spatial abstraction in traffic analysis and forecasting with visual analytics	Information Systems		03064379	10.1016/j.is.2015.08.007
not-sure-if-vpa	2019	Kaspar, Alexandre; Makatura, Liane; Matusik, Wojciech	Knitting Skeletons: A Computer-Aided Design Tool for Shaping and Patterning of Knitted Garments	Proceedings of the 32nd Annual ACM Symposium on User Interface Software and Technology	978-1-4503-6816-2		10.1145/3332165.3347879
not-sure-if-vpa	2019	Xu, Mingliang; Wang, Hua; Chu, Shili; Gan, Yong; Jiang, Xiaoheng; Li, Yafei; Zhou, Bing	Traffic Simulation and Visual Verification in Smog	ACM Transactions on Intelligent Systems and Technology		2157-6904, 2157-6912	10.1145/3200491
not-sure-if-vpa	2017	Chen, Xiang; Zheng, Changxi; Zhou, Kun	Example-Based Subspace Stress Analysis for Interactive Shape Design	IEEE Transactions on Visualization and Computer Graphics		1941-0506	10.1109/TVCG.2016.2618875
not-sure-if-vpa	2014	Zhou, Yahan; Sueda, Shinjiro; Matusik, Wojciech; Shamir, Ariel	Boxelization: folding 3D objects into boxes	ACM Transactions on Graphics		0730-0301, 1557-7368	10.1145/2601097.2601173
not-sure-if-vpa	2016	Nishida, Gen; Garcia-Dorado, Ignacio; Aliaga, Daniel G.; Benes, Bedrich; Bousseau, Adrien	Interactive sketching of urban procedural models	ACM Transactions on Graphics		0730-0301, 1557-7368	10.1145/2897824.2925951
not-sure-if-vpa	2019	He, Liang; Peng, Huaishu; Lin, Michelle; Konjeti, Ravikanth; Guimbretière, François; Froehlich, Jon E.	Ondulé: Designing and Controlling 3D Printable Springs	Proceedings of the 32nd Annual ACM Symposium on User Interface Software and Technology	978-1-4503-6816-2		10.1145/3332165.3347951
not-visual-interactive	2017	Arbesser, Clemens; Spechtenhauser, Florian; Mühlbacher, Thomas; Piringer, Harald	Visplause: Visual Data Quality Assessment of Many Time Series Using Plausibility Checks	IEEE Transactions on Visualization and Computer Graphics		2160-9306	10.1109/TVCG.2016.2598592
not-visual-interactive	2010	Potter, K.; Kniss, J.; Riesenfeld, R.; Johnson, C. R.	Visualizing Summary Statistics and Uncertainty	Computer Graphics Forum		1467-8659	10.1111/j.1467-8659.2009.01677.x
not-visual-interactive	2015	Geurts, Alexander; Sakas, Georgios; Kuijper, Arjan; Becker, Meike; Landesberger, Tatiana von	Visual Comparison of 3D Medical Image Segmentation Algorithms Based on Statistical Shape Models	Digital Human Modeling. Applications in Health, Safety, Ergonomics and Risk Management: Ergonomics and Health	978-3-319-21070-4		10.1007/978-3-319-21070-4_34
not-visual-interactive	2012	Recker, S.; Hess-Flores, M.; Duchaineau, M. A.; Joy, K. I.	Visualization of scene structure uncertainty in multi-view reconstruction	2012 IEEE Applied Imagery Pattern Recognition Workshop (AIPR)			10.1109/AIPR.2012.6528216
not-visual-interactive	2013	Levine, Paul; McAdam, Peter; Welz, Peter	ON HABIT AND THE SOCIALLY EFFICIENT LEVEL OF CONSUMPTION AND WORK EFFORT
not-visual-interactive	2011	Weißgraeber, Stephanie; Hoffgaard, Franziska; Hamacher, Kay	Structure-based, biophysical annotation of molecular coevolution of acetylcholinesterase	Proteins: Structure, Function, and Bioinformatics		1097-0134	https://doi.org/10.1002/prot.23144
not-visual-interactive	2020	Carrizosa, Emilio; Guerrero, Vanesa; Romero Morales, Dolores; Satorra, Albert	Enhancing Interpretability in Factor Analysis by Means of Mathematical Optimization	Multivariate Behavioral Research		0027-3171, 1532-7906	10.1080/00273171.2019.1677208
not-visual-interactive	2012	Jiao, F.; Phillips, J. M.; Gur, Y.; Johnson, C. R.	Uncertainty visualization in HARDI based on ensembles of ODFs	2012 IEEE Pacific Visualization Symposium			10.1109/PacificVis.2012.6183591
not-visual-interactive	2014	Yan, H.; Qian, Y.; Lin, G.; Leung, L. R.; Yang, B.; Fu, Q.	Parametric sensitivity and calibration for the Kain-Fritsch convective parameterization scheme in the WRF model	Climate Research
not-visual-interactive	2014	Lu, Kewei; Shen, Han-Wei; Peterka, Tom	Scalable Computation of Stream Surfaces on Large Scale Vector Fields	SC14: International Conference for High Performance Computing, Networking, Storage and Analysis	978-1-4799-5500-8 978-1-4799-5499-5		10.1109/SC.2014.87
not-visual-interactive		Popelin, Anne-Laure; Iooss, Bertrand	Visualization tools for uncertainty and sensitivity analyses on thermal-hydraulic transients
not-visual-interactive	2011	Sun, Ying; Genton, Marc G.	Functional Boxplots	Journal of Computational and Graphical Statistics		1061-8600, 1537-2715	10.1198/jcgs.2011.09224
not-visual-interactive	2012	Auder, Benjamin; De Crecy, Agnès; Iooss, Bertrand; Marquès, Michel	Screening and metamodeling of computer experiments with functional outputs. Application to thermal–hydraulic computations	Reliability Engineering & System Safety		0951-8320	10.1016/j.ress.2011.10.017
not-visual-interactive	2019	Berger, Matthew; Li, Jixian; Levine, Joshua A.	A Generative Model for Volume Rendering	IEEE Transactions on Visualization and Computer Graphics		1941-0506	10.1109/TVCG.2018.2816059
not-visual-interactive		Patchett, John M; Samsel, Francesca J; Tsai, Karen C; Gisler, Galen R; Rogers, David H; Abram, Greg D; Turton, Terece L	Visualization and Analysis of Threats from Asteroid Ocean Impacts
not-visual-interactive	2010	Hu, Yueqi; Wu, Shuangyuan; Xia, Shihong; Fu, Jinghua; Chen, Wei	Motion track: Visualizing variations of human motion data	2010 IEEE Pacific Visualization Symposium (PacificVis)			10.1109/PACIFICVIS.2010.5429596
not-visual-interactive	2015	Ashour, Yassin; Kolarevic, Branko	Optimizing Creatively in Multi-Objective Optimization	Proceedings of the Symposium on Simulation for Architecture & Urban Design	978-1-5108-0104-2		10.5555/2873021.2873039
not-visual-interactive	2011	Gaspar-Cunha, António; Loyens, Dirk; van Hattum, Ferrie	Aesthetic Design Using Multi-Objective Evolutionary Algorithms	Evolutionary Multi-Criterion Optimization	978-3-642-19893-9		10.1007/978-3-642-19893-9_26
not-visual-interactive	2017		Project Discover: An Application of Generative Design for Architectural Space Planning	Proceedings of the 2017 Symposium on Simulation for Architecture and Urban Design (SimAUD 2017)	978-1-5108-7018-5		10.22360/SimAUD.2017.SimAUD.007
not-visual-interactive	2012	Xu, Kai; Zhang, Hao; Cohen-Or, Daniel; Chen, Baoquan	Fit and diverse: set evolution for inspiring 3D shape galleries	ACM Transactions on Graphics		0730-0301, 1557-7368	10.1145/2185520.2185553
not-visual-interactive	2014	Guo, Zhun; Wang, Minghuai; Qian, Yun; Larson, Vincent E.; Ghan, Steven; Ovchinnikov, Mikhail; Bogenschutz, Peter A.; Zhao, Chun; Lin, Guang; Zhou, Tianjun	A sensitivity analysis of cloud properties to CLUBB parameters in the single-column Community Atmosphere Model (SCAM5)	Journal of Advances in Modeling Earth Systems		19422466	10.1002/2014MS000315
not-visual-interactive	2012	Hou, Zhangshuan; Huang, Maoyi; Leung, L. Ruby; Lin, Guang; Ricciuto, Daniel M.	Sensitivity of surface flux simulations to hydrologic parameters based on an uncertainty quantification framework applied to the Community Land Model	Journal of Geophysical Research: Atmospheres		2156-2202	https://doi.org/10.1029/2012JD017521
not-visual-interactive	2014	Schulz, Adriana; Shamir, Ariel; Levin, David I. W.; Sitthi-amorn, Pitchaya; Matusik, Wojciech	Design and fabrication by example	ACM Transactions on Graphics		0730-0301, 1557-7368	10.1145/2601097.2601127
not-visual-interactive	2015	Koyama, Yuki; Sueda, Shinjiro; Steinhardt, Emma; Igarashi, Takeo; Shamir, Ariel; Matusik, Wojciech	AutoConnect: computational design of 3D-printable connectors	ACM Transactions on Graphics		0730-0301, 1557-7368	10.1145/2816795.2818060
not-visual-interactive	2012	Butnaru, Daniel; Peherstorfer, Benjamin; Bungartz, Hans-Joachim; Pflüger, Dirk	Fast Insight into High-Dimensional Parametrized Simulation Data	2012 11th International Conference on Machine Learning and Applications			10.1109/ICMLA.2012.189
not-visual-interactive	2012	Chronis, Angelos; Tsigkari, Martha; Giouvanos, Evangelos; Aish, Francis; Zaki, Anis Abou	Performance Driven Design and Simulation Interfaces: A Multi-Objective Parametric Optimization Process
not-visual-interactive	2011	Maciejewski, Ross; Livengood, Philip; Rudolph, Stephen; Collins, Timothy F.; Ebert, David S.; Brigantic, Robert T.; Corley, Courtney D.; Muller, George A.; Sanders, Stephen W.	A pandemic influenza modeling and visualization tool	Journal of Visual Languages & Computing		1045-926X	10.1016/j.jvlc.2011.04.002
not-visual-interactive	2011	Broeck, Wouter Van den; Gioannini, Corrado; Gonçalves, Bruno; Quaggiotto, Marco; Colizza, Vittoria; Vespignani, Alessandro	The GLEaMviz computational tool, a publicly available software to explore realistic epidemic spreading scenarios at the global scale	BMC Infectious Diseases		1471-2334	10.1186/1471-2334-11-37
not-visual-interactive	2015	Mays, M. L.; Taktakishvili, A.; Pulkkinen, A.; MacNeice, P. J.; Rastätter, L.; Odstrcil, D.; Jian, L. K.; Richardson, I. G.; LaSota, J. A.; Zheng, Y.; Kuznetsova, M. M.	Ensemble Modeling of CMEs Using the WSA–ENLIL+Cone Model	Solar Physics		0038-0938, 1573-093X	10.1007/s11207-015-0692-1
not-visual-interactive	2010	Rušin, V.; Druckmüller, M.; Aniol, P.; Minarovjech, M.; Saniga, M.; Mikić, Z.; Linker, J. A.; Lionello, R.; Riley, P.; Titov, V. S.	Comparing eclipse observations of the 2008 August 1 solar corona with an MHD model prediction	Astronomy and Astrophysics		0004-6361, 1432-0746	10.1051/0004-6361/200912778
not-visual-interactive	2012	Gavanelli, Marco; Milano, Michela; Holland, Alan; O'Sullivan, Barry	What-If Analysis Through Simulation-Optimization Hybrids	ECMS 2012 Proceedings edited by: K. G. Troitzsch, M. Moehring, U. Lotzmann	978-0-9564944-4-3		10.7148/2012-0624-0630
not-visual-interactive	2011	Turrin, Michela; von Buelow, Peter; Stouffs, Rudi	Design explorations of performance driven geometry in architectural design using parametric modeling and genetic algorithms	Advanced Engineering Informatics		1474-0346	10.1016/j.aei.2011.07.009
not-visual-interactive	2011	Yang, Yong-Liang; Yang, Yi-Jun; Pottmann, Helmut; Vienna, TU	Shape Space Exploration of Constrained Meshes
not-visual-interactive	2010	Miettinen, Kaisa; Eskelinen, Petri; Ruiz, Francisco; Luque, Mariano	NAUTILUS method: An interactive technique in multiobjective optimization based on the nadir point	European Journal of Operational Research		0377-2217	10.1016/j.ejor.2010.02.041
not-visual-interactive	2019	Blecha, Christian; Raith, Felix; Scheuermann, Gerik; Nagel, Thomas; Kolditz, Olaf; Maßmann, Jobst	Analysis of Coupled Thermo-Hydro-Mechanical Simulations of a Generic Nuclear Waste Repository in Clay Rock Using Fiber Surfaces	2019 IEEE Pacific Visualization Symposium (PacificVis)			10.1109/PacificVis.2019.00030
not-visual-interactive	2013	Uffinger, Markus; Sadlo, Filip; Ertl, Thomas	A Time-Dependent Vector Field Topology Based on Streak Surfaces	IEEE Transactions on Visualization and Computer Graphics		1941-0506	10.1109/TVCG.2012.131
not-visual-interactive		Keough, Ian; Benjamin, David	Multi-objective optimization in architectural design
not-visual-interactive		Gerber, David Jason; Solmaz, Aslihan Senel	Design Optioneering: Multi-disciplinary Design Optimization through Parameterization, Domain Integration and Automation of a Genetic Algorithm
not-visual-interactive	2013	Gerber, David Jason	Designing-In Performance: Towards Cloud Based Simulation and Multidisciplinary Design Solution Space Search	San Diego
not-visual-interactive	2013	Vierlinger, Robert; Hofmann, Arne	A Framework for Flexible Search and Optimization in Parametric Design				10.13140/RG.2.1.1516.8727
not-visual-interactive	2012	Attia, Shady; Gratia, Elisabeth; De Herde, André; Hensen, Jan L. M.	Simulation-based decision support tool for early stages of zero-energy building design	Energy and Buildings		0378-7788	10.1016/j.enbuild.2012.01.028
not-visual-interactive		Mourshed, Monjur Masum; Kelliher, Denis; Keane, Marcus	ArDOT: A TOOL TO OPTIMISE ENVIRONMENTAL DESIGN OF BUILDINGS
not-visual-interactive		Hale, E; Long, N	Enumerating a Diverse Set of Building Designs Using Discrete Optimization: Preprint
not-visual-interactive		Reiter, Michael; Heinzl, Christoph; Salaberger, Dietmar; Weiss, Daniel; Kastner, Johann	STUDY ON PARAMETER VARIATION OF AN INDUSTRIAL COMPUTED TOMOGRAPHY SIMULATION TOOL CONCERNING DIMENSIONAL MEASUREMENT DEVIATIONS
not-visual-interactive	2021	Krishnan, Srivatsan; Wan, Zishen; Bharadwaj, Kshitij; Whatmough, Paul; Faust, Aleksandra; Neuman, Sabrina; Wei, Gu-Yeon; Brooks, David; Reddi, Vijay Janapa	Machine Learning-Based Automated Design Space Exploration for Autonomous Aerial Robots	arXiv:2102.02988 [cs]
not-visual-interactive	2020	Thole, Sidhant Pravinkumar; Ramu, Palaniappan	Design space exploration and optimization using self-organizing maps	Structural and Multidisciplinary Optimization		1615-147X, 1615-1488	10.1007/s00158-020-02665-6
not-visual-interactive	2010	Nekolny, Brett; Richardson, Trevor; Winer, Eliot	Visual Design Space Exploration using Contextual Self-Organizing Maps	13th AIAA/ISSMO Multidisciplinary Analysis Optimization Conference	978-1-60086-954-9		10.2514/6.2010-9326
not-visual-interactive	2016	Heitzler, Magnus; Hackl, Jürgen; Adey, Bryan T.; Iosifescu-Enescu, Ionut; Lam, Juan Carlos; Hurni, Lorenz	A method to visualize the evolution of multiple interacting spatial systems	ISPRS Journal of Photogrammetry and Remote Sensing		0924-2716	10.1016/j.isprsjprs.2016.03.002
not-visual-interactive	2011	Nowrouzezahrai, Derek; Johnson, Jared; Selle, Andrew; Lacewell, Dylan; Kaschalk, Michael; Jarosz, Wojciech	A programmable system for artistic volumetric lighting	ACM SIGGRAPH 2011 papers on - SIGGRAPH '11	978-1-4503-0943-1		10.1145/1964921.1964924
not-visual-interactive	2012	Jain, Arjun; Thormählen, Thorsten; Ritschel, Tobias; Seidel, Hans-Peter	Material memex: automatic material suggestions for 3D objects	ACM Transactions on Graphics		0730-0301, 1557-7368	10.1145/2366145.2366162
not-visual-interactive	2016	Serrano, Ana; Gutierrez, Diego; Myszkowski, Karol; Seidel, Hans-Peter; Masia, Belen	An intuitive control space for material appearance	ACM Transactions on Graphics		0730-0301, 1557-7368	10.1145/2980179.2980242
not-visual-interactive	2014	Di Renzo, Francesco; Calabrese, Claudio; Pellacini, Fabio	AppIm: linear spaces for image-based appearance editing	ACM Transactions on Graphics		0730-0301	10.1145/2661229.2661282
not-visual-interactive	2015	Erhan, Halil; Wang, Ivy Y.; Shireen, Naghmi	Harnessing Design Space: A Similarity-Based Exploration Method for Generative Design	International Journal of Architectural Computing		1478-0771, 2048-3988	10.1260/1478-0771.13.2.217
not-visual-interactive	2016	Harding, John	Dimensionality reduction for parametric design exploration
not-visual-interactive	2014	Yang, Yipin; Yu, Yao; Zhou, Yu; Du, Sidan; Davis, James; Yang, Ruigang	Semantic Parametric Reshaping of Human Body Models	2014 2nd International Conference on 3D Vision			10.1109/3DV.2014.47
not-visual-interactive	2015	Sun, Timothy; Zheng, Changxi	Computational design of twisty joints and puzzles	ACM Transactions on Graphics		0730-0301, 1557-7368	10.1145/2766961
not-visual-interactive	2016	Du, Tao; Schulz, Adriana; Zhu, Bo; Bickel, Bernd; Matusik, Wojciech	Computational multicopter design	ACM Transactions on Graphics		0730-0301, 1557-7368	10.1145/2980179.2982427
not-visual-interactive	2017	Bush, Brian; Brunhart-Lupo, Nicholas; Bugbee, Bruce; Krishnan, Venkat; Potter, Kristin; Gruchalla, Kenny	Coupling visualization, simulation, and deep learning for ensemble steering of complex energy models	2017 IEEE Workshop on Data Systems for Interactive Analysis (DSIA)			10.1109/DSIA.2017.8339087
not-visual-interactive	2017	Bahrehmand, Arash; Batard, Thomas; Marques, Ricardo; Evans, Alun; Blat, Josep	Optimizing layout using spatial quality metrics and user preferences	Graphical Models		1524-0703	10.1016/j.gmod.2017.08.003
not-visual-interactive	2019	Wu, Wenming; Fu, Xiao-Ming; Tang, Rui; Wang, Yuhan; Qi, Yu-Hao; Liu, Ligang	Data-driven interior plan generation for residential buildings	ACM Transactions on Graphics		0730-0301, 1557-7368	10.1145/3355089.3356556
not-visual-interactive	2014	Ma, Chongyang; Vining, Nicholas; Lefebvre, Sylvain; Sheffer, Alla	Game level layout from design specification	Computer Graphics Forum		1467-8659	10.1111/cgf.12314
not-visual-interactive	2016	Feng, Tian; Yu, Lap-Fai; Yeung, Sai-Kit; Yin, KangKang; Zhou, Kun	Crowd-driven mid-scale layout design	ACM Transactions on Graphics		0730-0301, 1557-7368	10.1145/2897824.2925894
not-visual-interactive	2018	Liu, Thomas F.; Craft, Mark; Situ, Jason; Yumer, Ersin; Mech, Radomir; Kumar, Ranjitha	Learning Design Semantics for Mobile Apps	Proceedings of the 31st Annual ACM Symposium on User Interface Software and Technology	978-1-4503-5948-1		10.1145/3242587.3242650
not-visual-interactive	2016	Streuber, Stephan; Quiros-Ramirez, M. Alejandra; Hill, Matthew Q.; Hahn, Carina A.; Zuffi, Silvia; O'Toole, Alice; Black, Michael J.	Body talk: crowdshaping realistic 3D avatars with words	ACM Transactions on Graphics		0730-0301, 1557-7368	10.1145/2897824.2925981
not-visual-interactive	2017	Chang, Angel X.; Eric, Mihail; Savva, Manolis; Manning, Christopher D.	SceneSeer: 3D Scene Design with Natural Language	arXiv:1703.00050 [cs]
not-visual-interactive	2014	Guo, Xuekun; Lin, Juncong; Xu, Kai; Jin, Xiaogang	Creature grammar for creative modeling of 3D monsters	Graphical Models		1524-0703	10.1016/j.gmod.2014.03.019
not-visual-interactive	2019	Khan, Shahroz; Gunpinar, Erkan; Moriguchi, Masaki; Suzuki, Hiromasa	Evolving a Psycho-Physical Distance Metric for Generative Design Exploration of Diverse Shapes	Journal of Mechanical Design		1050-0472, 1528-9001	10.1115/1.4043678
not-visual-interactive	2014	Kim, Vladimir G.; Chaudhuri, Siddhartha; Guibas, Leonidas; Funkhouser, Thomas	Shape2Pose: human-centric shape analysis	ACM Transactions on Graphics		0730-0301, 1557-7368	10.1145/2601097.2601117
not-visual-interactive	2012	Whiting, Emily; Shin, Hijung; Wang, Robert; Ochsendorf, John; Durand, Frédo	Structural optimization of 3D masonry buildings	ACM Transactions on Graphics		0730-0301, 1557-7368	10.1145/2366145.2366178
not-visual-interactive	2014	Vanek, J.; Galicia, J. A. Garcia; Benes, B.; Měch, R.; Carr, N.; Stava, O.; Miller, G. S.	PackMerger: A 3D Print Volume Optimizer	Computer Graphics Forum		1467-8659	10.1111/cgf.12353
not-visual-interactive	2013	Skouras, Mélina; Thomaszewski, Bernhard; Coros, Stelian; Bickel, Bernd; Gross, Markus	Computational design of actuated deformable characters	ACM Transactions on Graphics		0730-0301, 1557-7368	10.1145/2461912.2461979
not-visual-interactive	2012	Skouras, Mélina; Thomaszewski, Bernhard; Bickel, Bernd; Gross, Markus	Computational Design of Rubber Balloons	Computer Graphics Forum		1467-8659	10.1111/j.1467-8659.2012.03064.x
not-visual-interactive	2012	Song, Peng; Fu, Chi-Wing; Cohen-Or, Daniel	Recursive interlocking puzzles	ACM Transactions on Graphics		0730-0301, 1557-7368	10.1145/2366145.2366147
not-visual-interactive	2014	Bächer, Moritz; Whiting, Emily; Bickel, Bernd; Sorkine-Hornung, Olga	Spin-it: optimizing moment of inertia for spinnable objects	ACM Transactions on Graphics		0730-0301, 1557-7368	10.1145/2601097.2601157
not-visual-interactive	2014	Deuss, Mario; Panozzo, Daniele; Whiting, Emily; Liu, Yang; Block, Philippe; Sorkine-Hornung, Olga; Pauly, Mark	Assembling self-supporting structures	ACM Transactions on Graphics		0730-0301, 1557-7368	10.1145/2661229.2661266
not-visual-interactive	2016	Li, Dingzeyu; Levin, David I. W.; Matusik, Wojciech; Zheng, Changxi	Acoustic voxels: computational optimization of modular acoustic filters	ACM Transactions on Graphics		0730-0301, 1557-7368	10.1145/2897824.2925960
not-visual-interactive	2015	Pérez, Jesús; Thomaszewski, Bernhard; Coros, Stelian; Bickel, Bernd; Canabal, José A.; Sumner, Robert; Otaduy, Miguel A.	Design and fabrication of flexible rod meshes	ACM Transactions on Graphics		0730-0301, 1557-7368	10.1145/2766998
not-visual-interactive	2015	Dumas, Jérémie; Lu, An; Lefebvre, Sylvain; Wu, Jun; Dick, Christian	By-example synthesis of structurally sound patterns	ACM Transactions on Graphics		0730-0301, 1557-7368	10.1145/2766984
not-visual-interactive	2014	Stava, O.; Pirk, S.; Kratt, J.; Chen, B.; Měch, R.; Deussen, O.; Benes, B.	Inverse Procedural Modelling of Trees	Computer Graphics Forum		1467-8659	10.1111/cgf.12282
not-visual-interactive	2020	Guo, Jianwei; Jiang, Haiyong; Benes, Bedrich; Deussen, Oliver; Zhang, Xiaopeng; Lischinski, Dani; Huang, Hui	Inverse Procedural Modeling of Branching Structures by Inferring L-Systems	ACM Transactions on Graphics		0730-0301, 1557-7368	10.1145/3394105
not-visual-interactive	2018	Wang, Guan; Laga, Hamid; Xie, Ning; Jia, Jinyuan; Tabia, Hedi	The Shape Space of 3D Botanical Tree Models	ACM Transactions on Graphics		0730-0301, 1557-7368	10.1145/3144456
not-visual-interactive	2017	Wortmann, Thomas	Surveying design spaces with performance maps: A multivariate visualization method for parametric design and architectural design optimization	International Journal of Architectural Computing		1478-0771, 2048-3988	10.1177/1478077117691600
not-visual-interactive	2019	Gan, Vincent J. L.; Wong, C. L.; Tse, K. T.; Cheng, Jack C. P.; Lo, Irene M. C.; Chan, C. M.	Parametric modelling and evolutionary optimization for cost-optimal and low-carbon design of high-rise reinforced concrete buildings	Advanced Engineering Informatics		1474-0346	10.1016/j.aei.2019.100962
not-visual-interactive	2012	Recker, S; Hess-Flores, M; Duchaineau, M A; Joy, K I	Visualization of Scene Structure Uncertainty in a Multi-View Reconstruction Pipeline
not-visual-interactive	2019	Zheng, Xinru; Qiao, Xiaotian; Cao, Ying; Lau, Rynson W. H.	Content-aware generative modeling of graphic design layouts	ACM Transactions on Graphics		0730-0301	10.1145/3306346.3322971
not-visual-interactive	2012	Zhu, Lifeng; Xu, Weiwei; Snyder, John; Liu, Yang; Wang, Guoping; Guo, Baining	Motion-guided mechanical toy modeling	ACM Transactions on Graphics		0730-0301, 1557-7368	10.1145/2366145.2366146
not-visual-interactive	2020	Zhao, Allan; Xu, Jie; Konaković-Luković, Mina; Hughes, Josephine; Spielberg, Andrew; Rus, Daniela; Matusik, Wojciech	RoboGrammar: graph grammar for terrain-optimized robot design	ACM Transactions on Graphics		0730-0301	10.1145/3414685.3417831
not-visual-interactive	2010	Gagne, Jaime M. L.; Andersen, Maryline	Multi-Objective Facade Optimization for Daylighting Design Using a Genetic Algorithm	Proceedings of SimBuild 2010 - 4th National Conference of IBPSA-USA
too-old	2009	Jeong, Dong Hyun; Ziemkiewicz, Caroline; Fisher, Brian; Ribarsky, William; Chang, Remco	iPCA: An Interactive System for PCA-based Visual Analytics	Computer Graphics Forum		1467-8659	10.1111/j.1467-8659.2009.01475.x
too-old	2000	Jankun-Kelly, T.J.; Kwan-Liu Ma	A spreadsheet interface for visualization exploration	Proceedings Visualization 2000. VIS 2000 (Cat. No.00CH37145)			10.1109/VISUAL.2000.885678
too-old	1997	Marks, Joe; Beardsley, Paul; Andalman, Brad; Freeman, William; Gibson, Sarah; Hodgins, Jessica; Kang, Thomas; Mirtich, Brian; Pfister, Hanspeter; Ruml, Wheeler; Seims, Joshua; Shieber, Stuart	Design Galleries: A general approach to setting parameters for computer graphics and animation	Proceedings of SIGGRAPH			10.1145/258734.258887
too-old	1993	van Wijk, J.J.; van Liere, R.	HyperSlice	Proceedings Visualization '93			10.1109/VISUAL.1993.398859
too-old	2007	Buono, P.; Plaisant, C.; Simeone, A.; Aris, A.; Shneiderman, B.; Shmueli, G.; Jank, W.	Similarity-Based Forecasting with Simultaneous Previews: A River Plot Interface for Time Series Forecasting	2007 11th International Conference Information Visualization (IV '07)			10.1109/IV.2007.101
too-old	2009	Potter, Kristin; Wilson, Andrew; Bremer, Peer-Timo; Williams, Dean; Doutriaux, Charles; Pas, Valerio; Johnson, Chris R.	Ensemble-Vis: A Framework for the Statistical Visualization of Ensemble Data	Proc.\ ICDM Workshops	978-1-4244-5384-9		10.1109/ICDMW.2009.55
too-old	2009	Brecheisen, Ralph; Vilanova, Anna; Platel, Bram; ter Haar Romeny, Bart	Parameter Sensitivity Visualization for DTI Fiber Tracking	IEEE Transactions on Visualization and Computer Graphics		1077-2626, 1941-0506, 2160-9306	10.1109/TVCG.2009.170
too-old	2008	Muigg, Philipp; Kehrer, Johannes; Oeltze, Steffen; Piringer, Harald; Doleisch, Helmut; Preim, Bernhard; Hauser, Helwig	A Four-level Focus+Context Approach to Interactive Visual Analysis of Temporal Features in Large Scientific Data	Computer Graphics Forum		1467-8659	10.1111/j.1467-8659.2008.01207.x
too-old	2008	Jänicke, Heike; Böttinger, Michael; Scheuermann, Gerik	Brushing of Attribute Clouds for the Visualization of Multivariate Data	IEEE Transactions on Visualization and Computer Graphics		2160-9306	10.1109/TVCG.2008.116
too-old	2009	Woodring, Jonathan; Shen, Han-Wei	Multiscale Time Activity Data Exploration via Temporal Clustering Visualization Spreadsheet	IEEE Transactions on Visualization and Computer Graphics		2160-9306	10.1109/TVCG.2008.69
too-old	2005	Love, A.L.; Pang, A.; Kao, D.L.	Visualizing spatial multivalue data	IEEE Computer Graphics and Applications		1558-1756	10.1109/MCG.2005.71
too-old	2009	Matković, Kresimir; Gračanin, Denis; Klarin, Borislav; Hauser, Helwig	Interactive Visual Analysis of Complex Scientific Data as Families of Data Surfaces	IEEE Transactions on Visualization and Computer Graphics		1941-0506	10.1109/TVCG.2009.155
too-old	2006	Konyha, Z.; Matković, Krešimir; Gračanin, D.; Jelović, M.; Hauser, H.	Interactive Visual Analysis of Families of Function Graphs	IEEE Transactions on Visualization and Computer Graphics		1941-0506	10.1109/TVCG.2006.99
too-old	2007	Assent, Ira; Krieger, Ralph; Müller, Emmanuel; Seidl, Thomas	VISA: visual subspace clustering analysis	ACM SIGKDD Explorations Newsletter		1931-0145, 1931-0153	10.1145/1345448.1345451
too-old	2007	Scheidegger, C.; Vo, H.; Koop, D.; Freire, J.; Silva, C.	Querying and Creating Visualizations by Analogy	IEEE Transactions on Visualization and Computer Graphics		1941-0506	10.1109/TVCG.2007.70584
too-old	2008	Matković, K.; Gračanin, D.; Jelović, M.; Hauser, H.	Interactive Visual Steering - Rapid Visual Prototyping of a Common Rail Injection System	IEEE Transactions on Visualization and Computer Graphics		1941-0506	10.1109/TVCG.2008.145
too-old	1999	Kwan-Liu Ma	Image graphs-a novel approach to visual data exploration	Proceedings Visualization '99 (Cat. No.99CB37067)			10.1109/VISUAL.1999.809871
too-old	2009	Guo, Z.; Ward, M. O.; Rundensteiner, E. A.	Model space visualization for multivariate linear trend discovery	2009 IEEE Symposium on Visual Analytics Science and Technology			10.1109/VAST.2009.5333431
too-old	1995	Spence, B.; Tweedie, L.; Dawkes, H.; Hua Su	Visualisation for functional design	Proceedings of Visualization 1995 Conference	978-0-8186-7201-9		10.1109/INFVIS.1995.528680
too-old	2008	Simpson, Timothy; Toropov, Vasilli; Balabanov, Vladimir; Viana, Felipe	Design and Analysis of Computer Experiments in Multidisciplinary Design Optimization: A Review of How Far We Have Come - Or Not	12th AIAA/ISSMO Multidisciplinary Analysis and Optimization Conference	978-1-60086-982-2		10.2514/6.2008-5802
too-old	2008	Koop, D.; Scheidegger, C. E.; Callahan, S. P.; Freire, J.; Silva, C. T.	VisComplete: Automating Suggestions for Visualization Pipelines	IEEE Transactions on Visualization and Computer Graphics		1941-0506	10.1109/TVCG.2008.174
too-old	2004	Bordoloi, Udeepta D.; Kao, David L.; Shen, Han-Wei	Visualization techniques for spatial probability density function data	Data Science Journal		1683-1470	10.2481/dsj.3.153
too-old	2001	Kao, D.; Dungan, J. L.; Pang, A.	Visualizing 2D probability distributions from EOS satellite image-derived data sets: a case study	Proceedings Visualization, 2001. VIS '01.			10.1109/VISUAL.2001.964550
too-old	2002	Djurcilov, Suzana; Kim, Kwansik; Lermusiaux, Pierre; Pang, Alex	Visualizing scalar volumetric data with uncertainty	Computers & Graphics		0097-8493	10.1016/S0097-8493(02)00055-9
too-old	2005	Gneiting, T.	ATMOSPHERIC SCIENCE: Weather Forecasting with Ensemble Methods	Science		0036-8075, 1095-9203	10.1126/science.1115255
too-old	2007	Nocke, T.; Flechsig, M.; Bohm, U.	Visual exploration and evaluation of climate-related simulation data	2007 Winter Simulation Conference			10.1109/WSC.2007.4419664
too-old	2009	Potter, Kristin; Wilson, Andrew; Bremer, Peer-Timo; Williams, Dean; Doutriaux, Charles; Pascucci, Valerio; Johhson, Chris	Visualization of uncertainty and ensemble data: Exploration of climate modeling and weather forecast data with integrated ViSUS-CDAT systems	Journal of Physics: Conference Series		1742-6596	10.1088/1742-6596/180/1/012089
too-old	2002	Christie, G. Richard; Bullivant, David P.; Blackett, Shane A.; Hunter, Peter J.	Modelling and visualising the heart	Computing and Visualization in Science		1432-9360	10.1007/s00791-002-0079-3
too-old	2003	Kniss, J.; premoze, S.; Ikits, M.; Lefohn, A.; Hansen, C.; Praun, E.	Gaussian transfer functions for multi-field volume visualization	IEEE Transactions on Ultrasonics, Ferroelectrics and Frequency Control	978-0-7803-8120-9		10.1109/VISUAL.2003.1250412
too-old	2004	Verma, V.; Pang, A.	Comparative flow visualization	IEEE Transactions on Visualization and Computer Graphics		1941-0506	10.1109/TVCG.2004.39
too-old	2006	Kosara, R.; Bendix, F.; Hauser, H.	Parallel Sets: interactive exploration and visual analysis of categorical data	IEEE Transactions on Visualization and Computer Graphics		1941-0506	10.1109/TVCG.2006.76
too-old	1996	Lodha, S.K.; Wilson, C.M.; Sheehan, R.E.	LISTEN: sounding uncertainty visualization	Proceedings of Seventh Annual IEEE Visualization '96	978-0-89791-864-0		10.1109/VISUAL.1996.568105
too-old	2008	Elmqvist, Niklas; Dragicevic, Pierre; Fekete, Jean-Daniel	Rolling the Dice: Multidimensional Visual Exploration using Scatterplot Matrix Navigation	IEEE Transactions on Visualization and Computer Graphics		1941-0506	10.1109/TVCG.2008.153
too-old	2006	Therón, Roberto; De Paz, Juan Francisco	Visual Sensitivity Analysis for Artificial Neural Networks	Intelligent Data Engineering and Automated Learning – IDEAL 2006	978-3-540-45485-4 978-3-540-45487-8
too-old	2000	Hervouet, Jean-Michel	℡EMAC modelling system: an overview	Hydrological Processes		1099-1085	https://doi.org/10.1002/1099-1085(200009)14:13<2209::AID-HYP23>3.0.CO;2-6
too-old	2003	Stump, Gary M.; Yukish, Mike; Simpson, Timothy W.; Harris, E. Nathan	Design Space Visualization and Its Application to a Design by Shopping Paradigm	Volume 2: 29th Design Automation Conference, Parts A and B	978-0-7918-3700-9		10.1115/DETC2003/DAC-48785
too-old	2005	Tory, M.; Potts, S.; Moller, T.	A parallel coordinates style interface for exploratory volume visualization	IEEE Transactions on Visualization and Computer Graphics		1941-0506	10.1109/TVCG.2005.2
too-old	2008	Xu, Chonggang; Gertner, George Zdzislaw	Uncertainty and sensitivity analysis for models with correlated parameters	Reliability Engineering & System Safety		0951-8320	10.1016/j.ress.2007.06.003
too-old	2009	Correa, Carlos D.; Chan, Yu-Hsuan; Ma, Kwan-Liu	A framework for uncertainty-aware visual analytics	2009 IEEE Symposium on Visual Analytics Science and Technology			10.1109/VAST.2009.5332611
too-old	2000	Gresh, D.L.; Rogowitz, B.E.; Winslow, R.L.; Scollan, D.F.; Yung, C.K.	WEAVE: a system for visually linking 3-D and statistical visualizations applied to cardiac simulation and measurement data	Proceedings Visualization 2000. VIS 2000 (Cat. No.00CH37145)	978-0-7803-6478-3		10.1109/VISUAL.2000.885739
too-old	1991	Haslett, John; Bradley, Ronan; Craig, Peter; Unwin, Antony	Dynamic Graphics for Exploring Spatial Data with Application to Locating Global and Local Anomalies	The American Statistician
too-old	2003	Glaser, D.C.; Tan, R.; Canny, J.; Yi-Luen Do, E.	Developing architectural lighting representations	IEEE Symposium on Information Visualization 2003 (IEEE Cat. No.03TH8714)	978-0-7803-8154-4		10.1109/INFVIS.2003.1249032
too-old	2007	Okabe, Makoto; Matsushita, Yasuyuki; Shen, Li; Igarashi, Takeo	Illumination Brush: Interactive Design of All-Frequency Lighting	15th Pacific Conference on Computer Graphics and Applications (PG'07)			10.1109/PG.2007.9
too-old	2007	Kohlmann, Peter; Bruckner, Stefan; Kanitsar, Armin; Gröller, Eduard	LiveSync: Deformed Viewing Spheres for Knowledge-Based Navigation	IEEE Transactions on Visualization and Computer Graphics		1941-0506	10.1109/TVCG.2007.70576
too-old	2008	Bernardon, Fábio F.; Ha, Linh K.; Callahan, Steven P.; Comba, João L.D.; Silva, Cláudio T.	Transfer-Function Specification for Rendering Disparate Volumes	Computing in Science & Engineering		1521-9615	10.1109/MCSE.2008.158
too-old	1995	Tweedie, Lisa; Spence, Bob; Dawkes, Huw; Su, Hua	The influence explorer	Conference companion on Human factors in computing systems - CHI '95	978-0-89791-755-1		10.1145/223355.223464
too-old	2006	Carpenter, Anne E; Jones, Thouis R; Lamprecht, Michael R; Clarke, Colin; Kang, In; Friman, Ola; Guertin, David A; Chang, Joo; Lindquist, Robert A; Moffat, Jason; Golland, Polina; Sabatini, David M	CellProfiler: image analysis software for identifying and quantifying cell phenotypes	Genome Biology		14656906	10.1186/gb-2006-7-10-r100
too-old	2008	Rinzivillo, Salvatore; Pedreschi, Dino; Nanni, Mirco; Giannotti, Fosca; Andrienko, Natalia; Andrienko, Gennady	Visually driven analysis of movement data by progressive clustering	Information Visualization		1473-8716, 1473-8724	10.1057/PALGRAVE.IVS.9500183
too-old	2007	Guo, D.	Visual analytics of spatial interaction patterns for pandemic decision support	International Journal of Geographical Information Science		1365-8816, 1362-3087	10.1080/13658810701349037
too-old	2007	Balabanian, Jean-Paul; Viola, Ivan; Ona, Egil; Patel, Ruben; Gröller, Eduard	Sonar Explorer: A New Tool for Visualization of Fish Schools from 3D Sonar Data
too-old	1999	König, Andreas; Doleisch, Helmut; Gröller, Eduard	Multiple Views and Magic Mirrors - fMRI Visualization of the Human Brain
too-old	2008	Manchester IV, Ward B.; Vourlidas, Angelos; Tóth, Gábor; Lugaz, Noé; Roussev, Ilia I.; Sokolov, Igor V.; Gombosi, Tamas I.; De Zeeuw, Darren L.; Opher, Merav	Three‐dimensional MHD Simulation of the 2003 October 28 Coronal Mass Ejection: Comparison with LASCO Coronagraph Observations	The Astrophysical Journal		0004-637X, 1538-4357	10.1086/590231
too-old	2004	Wang, Xin; Hick, P. P.; Jackson, Bernard V.; Bailey, Mike	Visualization of remotely sensed heliospheric plasmas for space weather applications				10.1117/12.513117
too-old	2009	Unger, Andrea; Schumann, Heidrun	Visual support for the understanding of simulation processes	2009 IEEE Pacific Visualization Symposium			10.1109/PACIFICVIS.2009.4906838
too-old	2009	Shapira, L.; Shamir, A.; Cohen‐Or, D.	Image Appearance Exploration by Model-Based Navigation	Computer Graphics Forum		1467-8659	https://doi.org/10.1111/j.1467-8659.2009.01403.x
too-old	2008	Borrmann, A; Wenisch, P; Egger, M; van Treeck, C; Rank, E	Collaborative Computational Steering: Interactive collaborative design of ventilation and illumination of operating theatres
too-old	2009	Talton, Jerry O.; Gibson, Daniel; Yang, Lingfeng; Hanrahan, Pat; Koltun, Vladlen	Exploratory modeling with collaborative design spaces	ACM SIGGRAPH Asia 2009 papers on - SIGGRAPH Asia '09	978-1-60558-858-2		10.1145/1661412.1618513
too-old	2003	Doleisch, Helmut; Gasser, Martin; Hauser, Helwig	Interactive Feature Speciﬁcation for Focus+Context Visualization of Complex Simulation Data
too-old	2003	Stolte, C.; Tang, D.; Hanrahan, P.	Multiscale visualization using data cubes	IEEE Transactions on Visualization and Computer Graphics		1941-0506	10.1109/TVCG.2003.1196005
too-old	2006	Woodring, Jonathan; Shen, Han-wei	Multi-variate, Time Varying, and Comparative Visualization with Contextual Cues	IEEE Transactions on Visualization and Computer Graphics		1941-0506	10.1109/TVCG.2006.164
too-old	2003	Pluim, J.P.W.; Maintz, J.B.A.; Viergever, M.A.	Mutual-information-based registration of medical images: a survey	IEEE Transactions on Medical Imaging		1558-254X	10.1109/TMI.2003.815867
too-old	2006	Rübel, O; Weber, G H; Keränen, S V E; Fowlkes, C C; Hendriks, C L Luengo; Simirenko, L; Shah, N Y; Eisen, M B; Biggin, M D; Hagen, H; Sudar, D; Malik, J; Knowles, D W; Hamann, B	PointCloudXplore: Visual Analysis of 3D Gene Expression Data Using Physical Views and Parallel Coordinates
too-old	2004	Nocke, Thomas; Schumann, Heidrun; Böhm, Uwe	Methods for the visualization of clustered climate data	Computational Statistics		0943-4062, 1613-9658	10.1007/BF02915277
too-old	2007	Janicke, Heike; Wiebel, Alexander; Scheuermann, Gerik; Kollmann, Wolfgang	Multifield visualization using local statistical complexity	IEEE Transactions on Visualization and Computer Graphics		1941-0506	10.1109/TVCG.2007.70615
too-old	2002	Kniss, Joe; Hansen, Charles	Volume rendering multivariate data to visualize meteorological simulations: A case study	Eurographics / IEEE VGTC symposium on visualization	1-58113-536-X		10.2312/VisSym/VisSym02/189-194
too-old	2006	Sauber, Natascha; Theisel, Holger; Seidel, Hans-peter	Multifield-Graphs: An Approach to Visualizing Correlations in Multifield Scalar Data	IEEE Transactions on Visualization and Computer Graphics		1941-0506	10.1109/TVCG.2006.165
too-old	2002	Kao, D.; Luo, A.; Dungan, J.L.; Pang, A.	Visualizing spatially varying distribution data	Proceedings Sixth International Conference on Information Visualisation			10.1109/IV.2002.1028780
too-old	1996	Tweedie, Lisa; Spence, Robert; Dawkes, Huw; Su, Hus	Externalising abstract mathematical models	Proceedings of the SIGCHI conference on Human factors in computing systems common ground - CHI '96	978-0-89791-777-3		10.1145/238386.238587
too-old	2008	Dragicevic, Pierre; Ramos, Gonzalo; Bibliowicz, Jacobo; Nowrouzezahrai, Derek; Balakrishnan, Ravin; Singh, Karan	Video Browsing by Direct Manipulation
too-old	2007	Smith, Randall; Pawlicki, Richard; Kókai, István; Finger, Jörg; Vetter, Thomas	Navigating in a Shape Space of Registered Models	IEEE Transactions on Visualization and Computer Graphics		1941-0506	10.1109/TVCG.2007.70581
too-old	2007	Twigg, Christopher D; James, Doug L	Many-Worlds Browsing for Control of Multibody Dynamics	ACM Transactions on Graphics
too-old	2007	Aliaga, Daniel G.; Rosen, Paul A.; Bekins, Daniel R.	Style Grammars for Interactive Visualization of Architecture	IEEE Transactions on Visualization and Computer Graphics		1941-0506	10.1109/TVCG.2007.1024
too-old	2008	Aliaga, Daniel G.; Vanegas, Carlos A.; Benes, Bedrich	Interactive example-based urban layout synthesis	ACM Transactions on Graphics		0730-0301, 1557-7368	10.1145/1409060.1409113
too-old	2009	Vanegas, Carlos A.; Aliaga, Daniel G.; Benes, Bedrich; Waddell, Paul A.	Interactive design of urban spaces using geometrical and behavioral modeling	ACM Transactions on Graphics		0730-0301, 1557-7368	10.1145/1618452.1618457
too-old	2003	Boschetti, F.; Wijns, C.; Moresi, L.	Effective exploration and visualization of geological parameter space	Geochemistry, Geophysics, Geosystems		1525-2027	https://doi.org/10.1029/2002GC000503
too-old	2009	Franken, Nelis	Visual exploration of algorithm parameter space	2009 IEEE Congress on Evolutionary Computation			10.1109/CEC.2009.4982973
too-old	2000	Chenney, Stephen; Forsyth, D. A.	Sampling plausible solutions to multi-body constraint problems	Proceedings of the 27th annual conference on Computer graphics and interactive techniques - SIGGRAPH '00	978-1-58113-208-3		10.1145/344779.344882
too-old	2000	Popović, Jovan; Seitz, Steven M.; Erdmann, Michael; Popović, Zoran; Witkin, Andrew	Interactive manipulation of rigid body simulations	Proceedings of the 27th annual conference on Computer graphics and interactive techniques - SIGGRAPH '00	978-1-58113-208-3		10.1145/344779.344880
too-old	2008	Jeschke, Matthias; Ewald, Roland	Large-Scale Design Space Exploration of SSA	Computational Methods in Systems Biology	978-3-540-88562-7		10.1007/978-3-540-88562-7_17
too-old	2001	Vazquez, Pere-Pau; Feixas, Miquel; Sbert, Mateu; Heidrich, Wolfgang	Viewpoint Selection using Viewpoint Entropy
too-old	2007	Turquin, Emmanuel; Wither, Jamie; Boissieux, Laurence; Cani, Marie-paule; Hughes, John	A Sketch-Based Interface for Clothing Virtual Characters	IEEE Computer Graphics and Applications		0272-1716	10.1109/MCG.2007.1
too-old	2009	Mori, Yuki; Igarashi, Takeo	Plushie: An Interactive Design System for Plush Toys
too-old	2006	Schmidt, Ryan; Grimm, Cindy; Wyvill, Brian	Interactive Decal Compositing with Discrete Exponential Maps
too-old	2006	Decaudin, Philippe; Julius, Dan; Wither, Jamie; Boissieux, Laurence; Sheffer, Alla; Cani, Marie-Paule	Virtual Garments: A Fully Geometric Approach for Clothing Design	Computer Graphics Forum		1467-8659	10.1111/j.1467-8659.2006.00982.x
too-old	1994	Gough, William A.; Welch, William J.	Parameter space exploration of an ocean general circulation model using an isopycnal mixing parameterization	Journal of Marine Research			10.1357/0022240943076911
too-old	2004	Terry, Michael; Mynatt, Elizabeth D; Nakakoji, Kumiyo; Yamamoto, Yasuhiro	Variation in Element and Action: Supporting Simultaneous Development of Alternative Solutions
too-old	2005	Bordoloi, U.D.; Shen, H.-W.	View selection for volume rendering	VIS 05. IEEE Visualization, 2005.			10.1109/VISUAL.2005.1532833
too-old	2007	Kilian, Martin; Mitra, Niloy J; Pottmann, Helmut	Geometric Modeling in Shape Space	ACM Transactions on Graphics
too-old	2005	Laszlo, Joe; Neff, Michael; Singh, Karan	Predictive Feedback for Interactive Control of Physics-based Characters
too-old	2003	Dontcheva, Mira; Yngve, Gary; Popovic, Zoran	Layered Acting For Character Animation
too-old	2006	Colbert, M.; Pattanaik, S.; Krivanek, J.	BRDF-Shop: creating physically correct bidirectional reflectance distribution functions	IEEE Computer Graphics and Applications		1558-1756	10.1109/MCG.2006.13
too-old	2001	Pfister, H.; Lorensen, B.; Bajaj, C.; Kindlmann, G.; Schroeder, W.; Avila, L.S.; Raghu, K.M.; Machiraju, R.; Lee, Jinho	The transfer function bake-off	IEEE Computer Graphics and Applications		1558-1756	10.1109/38.920623
