# Supplementary material for: Visual Parameter Space Exploration in Time and Space
Source: Comput Graph Forum. 2023 Apr 3;42(6):e14785. doi: 10.1111/cgf.14785 (PMC10947302; doi:10.1111/cgf.14785)
Supplement: Supplementary file 1 — Supporting Information [file CGF-42-0-s001.zip › papers_tagged_tidy.bib]

@article{sorger2016,
  title      = {{LiteVis}: {Integrated} {Visualization} for {Simulation}-{Based} {Decision} {Support} in {Lighting} {Design}},
  shorttitle = {{LiteVis}},
  author     = {Sorger, J. and Ortner, T. and Luksch, C. and Schwärzler, M. and Gröller, E. and Piringer, H.},
  year       = 2016,
  month      = jan,
  journal    = {IEEE Transactions on Visualization and Computer Graphics},
  volume     = 22,
  number     = 1,
  pages      = {290--299},
  doi        = {10.1109/TVCG.2015.2468011},
  issn       = {1941-0506},
  note       = {Conference Name: IEEE Transactions on Visualization and Computer Graphics},
  keywords   = {data:s, param:as, output:as, data-case-organization:focusing, data-case-organization:derivation, data-case-organization:sorting, parameter-space-analysis:optimization, parameter-space-analysis:sensitivity}
}
,
}
@article{gunther2016a,
  title    = {Inertial {Steady} {2D} {Vector} {Field} {Topology}},
  author   = {Günther, Tobias and Theisel, Holger},
  year     = 2016,
  journal  = {Computer Graphics Forum},
  volume   = 35,
  number   = 2,
  pages    = {455--466},
  doi      = {10.1111/cgf.12846},
  issn     = {1467-8659},
  url      = {https://www.onlinelibrary.wiley.com/doi/abs/10.1111/cgf.12846},
  urldate  = {2021-06-25},
  note     = {\_eprint: https://onlinelibrary.wiley.com/doi/pdf/10.1111/cgf.12846},
  language = {en},
  keywords = {data:t, data:as, param:s, param:ts, output:s, output:ts, finding-parameter-settings:manual-unconstrained, finding-parameter-settings:automatic-unsupervised, data-case-organization:focusing, input-output-visualization:superposition, input-output-visualization:alignment, parameter-space-analysis:partitioning, parameter-space-analysis:outliers, parameter-space-analysis:sensitivity}
}
,
}
@article{liu2021b,
  title      = {Supporting the {Problem}-{Solving} {Loop}: {Designing} {Highly} {Interactive} {Optimisation} {Systems}},
  shorttitle = {Supporting the {Problem}-{Solving} {Loop}},
  author     = {Liu, Jie and Dwyer, Tim and Tack, Guido and Gratzl, Samuel and Marriott, Kim},
  year       = 2021,
  month      = feb,
  journal    = {IEEE Transactions on Visualization and Computer Graphics},
  volume     = 27,
  number     = 2,
  pages      = {1764--1774},
  doi        = {10.1109/TVCG.2020.3030364},
  issn       = {1941-0506},
  note       = {Conference Name: IEEE Transactions on Visualization and Computer Graphics},
  keywords   = {data:ts, param:a, output:ts, finding-parameter-settings:manual-constrained, finding-parameter-settings:manual-unconstrained, finding-parameter-settings:automatic-supervised, data-case-organization:focusing, data-case-organization:sorting, input-output-visualization:superposition, provenance, parameter-space-analysis:optimization}
}
,
}
@article{amirkhanov2010,
  title    = {Visual {Optimality} and {Stability} {Analysis} of {3DCT} {Scan} {Positions}},
  author   = {Amirkhanov, A. and Heinzl, C. and Reiter, M. and Gröller, E.},
  year     = 2010,
  month    = nov,
  journal  = {IEEE Transactions on Visualization and Computer Graphics},
  volume   = 16,
  number   = 6,
  pages    = {1477--1486},
  doi      = {10.1109/TVCG.2010.214},
  issn     = {1941-0506},
  note     = {Conference Name: IEEE Transactions on Visualization and Computer Graphics},
  keywords = {data:s, param:s, output:as, finding-parameter-settings:automatic-unsupervised, data-case-organization:focusing, data-case-organization:aggregation, input-output-visualization:embedding, parameter-space-analysis:optimization, parameter-space-analysis:outliers, parameter-space-analysis:sensitivity}
}
,
}
@article{bogl2013,
  title    = {Visual {Analytics} for {Model} {Selection} in {Time} {Series} {Analysis}},
  author   = {Bögl, M. and Aigner, W. and Filzmoser, P. and Lammarsch, T. and Miksch, S. and Rind, A.},
  year     = 2013,
  month    = dec,
  journal  = {IEEE Transactions on Visualization and Computer Graphics},
  volume   = 19,
  number   = 12,
  pages    = {2237--2246},
  doi      = {10.1109/TVCG.2013.222},
  keywords = {data:at, param:a, param:t, output:at, finding-parameter-settings:manual-unconstrained, data-case-organization:derivation, input-output-visualization:juxtaposition, input-output-visualization:explicit-encoding, provenance, parameter-space-analysis:optimization, parameter-space-analysis:uncertainty}
}
,
}
@article{waser2010,
  title    = {World {Lines}},
  author   = {Waser, Jürgen and Fuchs, Raphael and Ribičič, Hrvoje and Schindler, Benjamin and Blöschl, Günther and Gröller, Eduard},
  year     = 2010,
  month    = nov,
  journal  = {IEEE Transactions on Visualization and Computer Graphics},
  volume   = 16,
  number   = 6,
  pages    = {1458--1467},
  doi      = {10.1109/TVCG.2010.223},
  issn     = {1941-0506},
  note     = {tex.ids= waser2010a conferenceName: IEEE Transactions on Visualization and Computer Graphics},
  keywords = {data:s, data:ts, param:ats, output:ts, finding-parameter-settings:manual-unconstrained, data-case-organization:focusing, data-case-organization:sorting, input-output-visualization:embedding, input-output-visualization:nesting, parameter-space-analysis:optimization, parameter-space-analysis:sensitivity}
}
,
}
@article{bruckner2010,
  title    = {Result-{Driven} {Exploration} of {Simulation} {Parameter} {Spaces} for {Visual} {Effects} {Design}},
  author   = {Bruckner, Stefan and Möller, Torsten},
  year     = 2010,
  month    = nov,
  journal  = {IEEE Transactions on Visualization and Computer Graphics},
  volume   = 16,
  number   = 6,
  pages    = {1468--1476},
  doi      = {10.1109/TVCG.2010.190},
  issn     = {1941-0506},
  note     = {Conference Name: IEEE Transactions on Visualization and Computer Graphics},
  keywords = {param:a, output:ts, data-case-organization:focusing, data-case-organization:grouping, input-output-visualization:juxtaposition, parameter-space-analysis:optimization, parameter-space-analysis:partitioning}
}
,
}
@inproceedings{bernard2016,
  title     = {Visual-{Interactive} {Segmentation} of {Multivariate} {Time} {Series}},
  author    = {Bernard, Jürgen and Dobermann, Eduard and Bögl, Markus and Röhlig, Martin and Vögele, Anna and Kohlhammer, Jörn},
  year      = 2016,
  booktitle = {{EuroVis} {Workshop} on {Visual} {Analytics}},
  publisher = {The Eurographics Association},
  series    = {{EuroVis} {Workshop} on {Visual} {Analytics}},
  pages     = 5,
  doi       = {10.2312/eurova.20161121},
  isbn      = {978-3-03868-016-1},
  language  = {en},
  keywords  = {data:at, param:a, output:at, finding-parameter-settings:manual-unconstrained, data-case-organization:focusing, data-case-organization:aggregation, input-output-visualization:alignment, parameter-space-analysis:uncertainty}
}
@article{schulz2017,
  title    = {Interactive design space exploration and optimization for {CAD} models},
  author   = {Schulz, Adriana and Xu, Jie and Zhu, Bo and Zheng, Changxi and Grinspun, Eitan and Matusik, Wojciech},
  year     = 2017,
  month    = jul,
  journal  = {ACM Transactions on Graphics},
  volume   = 36,
  number   = 4,
  pages    = {1--14},
  doi      = {10.1145/3072959.3073688},
  issn     = 07300301,
  url      = {http://dl.acm.org/citation.cfm?doid=3072959.3073688},
  urldate  = {2020-04-03},
  language = {en},
  keywords = {param:a, output:s, output:as, finding-parameter-settings:manual-unconstrained, input-output-visualization:sequential-superposition, input-output-visualization:embedding, parameter-space-analysis:optimization, parameter-space-analysis:sensitivity}
}
,
}
@article{wang2017,
  title    = {Multi-{Resolution} {Climate} {Ensemble} {Parameter} {Analysis} with {Nested} {Parallel} {Coordinates} {Plots}},
  author   = {Wang, Junpeng and Liu, Xiaotong and Shen, Han-Wei and Lin, Guang},
  year     = 2017,
  month    = jan,
  journal  = {IEEE Transactions on Visualization and Computer Graphics},
  volume   = 23,
  number   = 1,
  pages    = {81--90},
  doi      = {10.1109/TVCG.2016.2598830},
  issn     = {1077-2626, 1941-0506, 2160-9306},
  keywords = {data:s, param:a, param:s, output:ats, data-case-organization:focusing, data-case-organization:derivation, input-output-visualization:juxtaposition, parameter-space-analysis:fitting, parameter-space-analysis:uncertainty, parameter-space-analysis:sensitivity}
}
,
}
@inproceedings{dayama2020,
  title      = {{GRIDS}: {Interactive} {Layout} {Design} with {Integer} {Programming}},
  shorttitle = {{GRIDS}},
  author     = {Dayama, Niraj Ramesh and Todi, Kashyap and Saarelainen, Taru and Oulasvirta, Antti},
  year       = 2020,
  month      = apr,
  booktitle  = {Proceedings of the 2020 {CHI} {Conference} on {Human} {Factors} in {Computing} {Systems}},
  publisher  = {ACM},
  address    = {Honolulu HI USA},
  series     = {Proceedings of the 2020 {CHI} {Conference} on {Human} {Factors} in {Computing} {Systems}},
  pages      = {1--13},
  doi        = {10.1145/3313831.3376553},
  isbn       = {978-1-4503-6708-0},
  url        = {https://dl.acm.org/doi/10.1145/3313831.3376553},
  urldate    = {2021-09-03},
  language   = {en},
  keywords   = {data:s, param:s, output:s, finding-parameter-settings:manual-constrained, finding-parameter-settings:manual-unconstrained, finding-parameter-settings:automatic-supervised, input-output-visualization:juxtaposition, provenance, parameter-space-analysis:optimization}
}
@article{dang2015,
  title    = {Interactive design of probability density functions for shape grammars},
  author   = {Dang, Minh and Lienhard, Stefan and Ceylan, Duygu and Neubert, Boris and Wonka, Peter and Pauly, Mark},
  year     = 2015,
  month    = nov,
  journal  = {ACM Transactions on Graphics},
  volume   = 34,
  number   = 6,
  pages    = {1--13},
  doi      = {10.1145/2816795.2818069},
  issn     = {0730-0301, 1557-7368},
  url      = {https://dl.acm.org/doi/10.1145/2816795.2818069},
  urldate  = {2021-08-17},
  language = {en},
  keywords = {data:s, param:a, output:s, finding-parameter-settings:manual-constrained, finding-parameter-settings:automatic-supervised, data-case-organization:focusing, data-case-organization:derivation, data-case-organization:sorting, provenance, model-tuning:editing, parameter-space-analysis:optimization}
}
,
}
@article{prevost2013,
  title      = {Make it stand: balancing shapes for {3D} fabrication},
  shorttitle = {Make it stand},
  author     = {Prévost, Romain and Whiting, Emily and Lefebvre, Sylvain and Sorkine-Hornung, Olga},
  year       = 2013,
  month      = jul,
  journal    = {ACM Transactions on Graphics},
  volume     = 32,
  number     = 4,
  pages      = {1--10},
  doi        = {10.1145/2461912.2461957},
  issn       = {0730-0301, 1557-7368},
  url        = {https://dl.acm.org/doi/10.1145/2461912.2461957},
  urldate    = {2021-09-06},
  language   = {en},
  keywords   = {param:s, output:a, finding-parameter-settings:manual-constrained, finding-parameter-settings:automatic-supervised, parameter-space-analysis:optimization}
}
,
}
@article{beham2014,
  title      = {Cupid: {Cluster}-{Based} {Exploration} of {Geometry} {Generators} with {Parallel} {Coordinates} and {Radial} {Trees}},
  shorttitle = {Cupid},
  author     = {Beham, M. and Herzner, W. and Gröller, M. E. and Kehrer, J.},
  year       = 2014,
  month      = dec,
  journal    = {IEEE Transactions on Visualization and Computer Graphics},
  volume     = 20,
  number     = 12,
  pages      = {1693--1702},
  doi        = {10.1109/TVCG.2014.2346626},
  issn       = {1941-0506},
  note       = {Conference Name: IEEE Transactions on Visualization and Computer Graphics},
  keywords   = {param:a, output:s, finding-parameter-settings:automatic-unsupervised, data-case-organization:focusing, data-case-organization:aggregation, data-case-organization:derivation, data-case-organization:grouping, input-output-visualization:embedding, input-output-visualization:overloading, parameter-space-analysis:partitioning, parameter-space-analysis:outliers, parameter-space-analysis:sensitivity}
}
,
}
@article{bao2013,
  title    = {Generating and exploring good building layouts},
  author   = {Bao, Fan and Yan, Dong-Ming and Mitra, Niloy J. and Wonka, Peter},
  year     = 2013,
  month    = jul,
  journal  = {ACM Transactions on Graphics},
  volume   = 32,
  number   = 4,
  pages    = {1--10},
  doi      = {10.1145/2461912.2461977},
  issn     = {0730-0301, 1557-7368},
  url      = {https://dl.acm.org/doi/10.1145/2461912.2461977},
  urldate  = {2021-04-30},
  language = {en},
  keywords = {param:s, output:a, finding-parameter-settings:manual-constrained, finding-parameter-settings:automatic-supervised, data-case-organization:grouping, parameter-space-analysis:optimization}
}
,
}
@inproceedings{abuzuraiq2020,
  title     = {The {Many} {Faces} of {Similarity}},
  author    = {Abuzuraiq, Ahmed M and Erhan, Halil},
  year      = 2020,
  booktitle = {Design in the {Age} of {Humans} - {Proceedings} of the 25th {CAADRIA} {Conference}},
  series    = {Design in the {Age} of {Humans} - {Proceedings} of the 25th {CAADRIA} {Conference}},
  volume    = 1,
  pages     = {485--494},
  isbn      = {978-988-789-174-1},
  language  = {en},
  keywords  = {param:s, output:a, data-case-organization:focusing, data-case-organization:derivation, data-case-organization:grouping, input-output-visualization:juxtaposition, parameter-space-analysis:optimization, parameter-space-analysis:partitioning, parameter-space-analysis:outliers, parameter-space-analysis:sensitivity}
}
@inproceedings{afzal2011,
  title     = {Visual analytics decision support environment for epidemic modeling and response evaluation},
  author    = {Afzal, S. and Maciejewski, R. and Ebert, D. S.},
  year      = 2011,
  month     = oct,
  booktitle = {2011 {IEEE} {Conference} on {Visual} {Analytics} {Science} and {Technology} ({VAST})},
  series    = {2011 {IEEE} {Conference} on {Visual} {Analytics} {Science} and {Technology} ({VAST})},
  pages     = {191--200},
  doi       = {10.1109/VAST.2011.6102457},
  keywords  = {data:a, data:s, param:at, output:ats, finding-parameter-settings:manual-unconstrained, data-case-organization:focusing, input-output-visualization:embedding, input-output-visualization:overloading, parameter-space-analysis:optimization}
}
@inproceedings{bernard2012a,
  title     = {Visual-{Interactive} {Preprocessing} of {Time} {Series} {Data}},
  author    = {Bernard, J and Ruppert, T and Goroll, O and May, T and Kohlhammer, J},
  year      = 2012,
  booktitle = {{SIGRAD} 2012, {Interactive} {Visual} {Analysis} of {Data}. {Proceedings}},
  publisher = {Linköping University Electronic Press},
  series    = {{SIGRAD} 2012, {Interactive} {Visual} {Analysis} of {Data}. {Proceedings}},
  pages     = {39--48},
  isbn      = {978-91-7519-723-4},
  language  = {en},
  keywords  = {data:at, param:a, output:at, finding-parameter-settings:manual-unconstrained, finding-parameter-settings:automatic-unsupervised, data-case-organization:focusing, data-case-organization:derivation, input-output-visualization:superposition, input-output-visualization:embedding, input-output-visualization:alignment, provenance, model-tuning:editing, parameter-space-analysis:optimization, parameter-space-analysis:uncertainty}
}
@inproceedings{bernard2018,
  title     = {Combining the automated segmentation and visual analysis of multivariate time series},
  author    = {Bernard, Jürgen and Bors, Christian and Bögl, Markus and Eichner, Christian and Gschwandtner, Theresia and Miksch, Silvia and Schumann, Heidrun and Kohlhammer, Jörn},
  year      = 2018,
  booktitle = {{EuroVis} {Workshop} on {Visual} {Analytics} ({EuroVA})},
  publisher = {The Eurographics Association},
  series    = {{EuroVis} {Workshop} on {Visual} {Analytics} ({EuroVA})},
  doi       = {10.2312/eurova.20181112},
  isbn      = {978-3-03868-064-2},
  editor    = {Tominski, Christian and von Landesberger, Tatiana},
  keywords  = {data:at, param:a, output:at, data-case-organization:sorting, input-output-visualization:alignment, parameter-space-analysis:partitioning, parameter-space-analysis:uncertainty, parameter-space-analysis:sensitivity}
}
@article{bernard2019,
  title    = {Visual-{Interactive} {Preprocessing} of {Multivariate} {Time} {Series} {Data}},
  author   = {Bernard, Jürgen and Hutter, Marco and Reinemuth, Heiko and Pfeifer, Hendrik and Bors, Christian and Kohlhammer, Jörn},
  year     = 2019,
  journal  = {Computer Graphics Forum},
  volume   = 38,
  number   = 3,
  pages    = {401--412},
  doi      = {10.1111/cgf.13698},
  issn     = {1467-8659},
  url      = {https://onlinelibrary.wiley.com/doi/abs/10.1111/cgf.13698},
  urldate  = {2019-12-09},
  language = {en},
  keywords = {data:at, param:a, output:at, data-case-organization:focusing, data-case-organization:derivation, input-output-visualization:superposition, input-output-visualization:embedding, input-output-visualization:explicit-encoding, input-output-visualization:alignment, model-tuning:editing, parameter-space-analysis:uncertainty}
}
,
}
@article{berseth2021,
  title    = {Interactive {Architectural} {Design} with {Diverse} {Solution} {Exploration}},
  author   = {Berseth, Glen and Haworth, Brandon and Usman, Muhammad and Schaumann, Davide and Khayatkhoei, Mahyar and Kapadia, Mubbasir and Faloutsos, Petros},
  year     = 2021,
  month    = jan,
  journal  = {IEEE Transactions on Visualization and Computer Graphics},
  volume   = 27,
  number   = 1,
  pages    = {111--124},
  doi      = {10.1109/TVCG.2019.2938961},
  issn     = {1941-0506},
  note     = {Conference Name: IEEE Transactions on Visualization and Computer Graphics},
  keywords = {data:s, param:s, output:as, finding-parameter-settings:automatic-supervised, parameter-space-analysis:optimization}
}
,
}
@article{biswas2017,
  title    = {Visualization of {Time}-{Varying} {Weather} {Ensembles} across {Multiple} {Resolutions}},
  author   = {Biswas, Ayan and Lin, Guang and Liu, Xiaotong and Shen, Han-Wei},
  year     = 2017,
  month    = jan,
  journal  = {IEEE Transactions on Visualization and Computer Graphics},
  volume   = 23,
  number   = 1,
  pages    = {841--850},
  doi      = {10.1109/TVCG.2016.2598869},
  issn     = {2160-9306},
  keywords = {data:s, param:a, param:s, output:ats, data-case-organization:focusing, data-case-organization:aggregation, data-case-organization:derivation, data-case-organization:grouping, parameter-space-analysis:outliers, parameter-space-analysis:uncertainty, parameter-space-analysis:sensitivity}
}
,
}
@inproceedings{bock2015,
  title     = {Visual verification of space weather ensemble simulations},
  author    = {Bock, Alexander and Pembroke, Asher and Mays, M. Leila and Rastaetter, Lutz and Ropinski, Timo and Ynnerman, Anders},
  year      = 2015,
  month     = oct,
  booktitle = {2015 {IEEE} {Scientific} {Visualization} {Conference} ({SciVis})},
  series    = {2015 {IEEE} {Scientific} {Visualization} {Conference} ({SciVis})},
  pages     = {17--24},
  doi       = {10.1109/SciVis.2015.7429487},
  keywords  = {param:s, param:ts, output:ts, data-case-organization:focusing, data-case-organization:derivation, input-output-visualization:embedding, parameter-space-analysis:fitting, parameter-space-analysis:uncertainty}
}
@inproceedings{bogl2014,
  title     = {Visual {Analytics} {Methods} to {Guide} {Diagnostics} for {Time} {Series} {Model} {Predictions}},
  author    = {Bögl, Markus and Aigner, Wolfgang and Filzmoser, Peter and Gschwandtner, Theresia and Lammarsch, Tim and Miksch, Silvia and Rind, Alexander},
  year      = 2014,
  booktitle = {Proceedings of the 2014 {IEEE} {VIS} {Workshop} on {Visualization} for {Predictive} {Analytics}},
  address   = {Paris, France},
  series    = {Proceedings of the 2014 {IEEE} {VIS} {Workshop} on {Visualization} for {Predictive} {Analytics}},
  url       = {http://predictive-workshop.github.io/papers/vpa2014_7.pdf},
  urldate   = {2020-08-31},
  keywords  = {data:at, param:a, param:t, output:at, finding-parameter-settings:manual-unconstrained, input-output-visualization:juxtaposition, input-output-visualization:superposition, input-output-visualization:explicit-encoding, provenance, parameter-space-analysis:optimization, parameter-space-analysis:fitting, parameter-space-analysis:uncertainty}
}
@inproceedings{bors2017,
  title     = {Visual {Support} for {Rastering} of {Unequally} {Spaced} {Time} {Series}},
  author    = {Bors, Christian and Bögl, Markus and Gschwandtner, Theresia and Miksch, Silvia},
  year      = 2017,
  booktitle = {Proceedings of the 10th {International} {Symposium} on {Visual} {Information} {Communication} and {Interaction}},
  publisher = {ACM},
  address   = {New York, NY, USA},
  series    = {Proceedings of the 10th {International} {Symposium} on {Visual} {Information} {Communication} and {Interaction}},
  pages     = {53--57},
  doi       = {10.1145/3105971.3105984},
  isbn      = {978-1-4503-5292-5},
  url       = {http://doi.acm.org/10.1145/3105971.3105984},
  urldate   = {2019-10-21},
  note      = {event-place: Bangkok, Thailand},
  keywords  = {data:at, param:t, output:at, finding-parameter-settings:manual-unconstrained, data-case-organization:aggregation, data-case-organization:derivation, input-output-visualization:superposition, provenance, parameter-space-analysis:optimization, parameter-space-analysis:uncertainty}
}
@inproceedings{brunhart-lupo2016,
  title     = {Simulation exploration through immersive parallel planes},
  author    = {Brunhart-Lupo, Nicholas and Bush, Brian W. and Gruchalla, Kenny and Smith, Steve},
  year      = 2016,
  month     = mar,
  booktitle = {2016 {Workshop} on {Immersive} {Analytics} ({IA})},
  series    = {2016 {Workshop} on {Immersive} {Analytics} ({IA})},
  pages     = {19--24},
  doi       = {10.1109/IMMERSIVE.2016.7932377},
  keywords  = {param:a, output:at, finding-parameter-settings:manual-constrained, finding-parameter-settings:automatic-unsupervised, data-case-organization:focusing, input-output-visualization:embedding, parameter-space-analysis:sensitivity}
}
@inproceedings{bryan2015,
  title     = {Integrating predictive analytics into a spatiotemporal epidemic simulation},
  author    = {Bryan, Chris and Xue Wu and Mniszewski, Susan and Kwan-Liu Ma},
  year      = 2015,
  month     = oct,
  booktitle = {2015 {IEEE} {Conference} on {Visual} {Analytics} {Science} and {Technology} ({VAST})},
  series    = {2015 {IEEE} {Conference} on {Visual} {Analytics} {Science} and {Technology} ({VAST})},
  pages     = {17--24},
  doi       = {10.1109/VAST.2015.7347626},
  note      = {tex.ids= bryan2015a ISSN: null},
  keywords  = {data:a, data:ats, param:a, output:ats, finding-parameter-settings:manual-unconstrained, data-case-organization:focusing, data-case-organization:derivation, input-output-visualization:juxtaposition, model-tuning:editing, parameter-space-analysis:optimization, parameter-space-analysis:outliers, parameter-space-analysis:uncertainty, parameter-space-analysis:sensitivity}
}
@inproceedings{chaudhuri2013,
  title     = {Attribit: content creation with semantic attributes},
  author    = {Chaudhuri, Siddhartha and Kalogerakis, Evangelos and Giguere, Stephen and Funkhouser, Thomas},
  year      = 2013,
  booktitle = {Proceedings of the 26th {Annual} {ACM} {Symposium} on {User} {Interface} {Software} and {Technology}},
  publisher = {ACM},
  address   = {New York, NY, USA},
  series    = {Proceedings of the 26th {Annual} {ACM} {Symposium} on {User} {Interface} {Software} and {Technology}},
  pages     = {193--202},
  doi       = {10.1145/2501988.2502008},
  language  = {en},
  keywords  = {data:s, param:as, output:s, finding-parameter-settings:manual-constrained, input-output-visualization:overloading, parameter-space-analysis:optimization, parameter-space-analysis:sensitivity}
}
@inproceedings{cibulski2017,
  title      = {Super-{Ensembler}: interactive visual analysis of data surface sets},
  shorttitle = {Super-{Ensembler}},
  author     = {Cibulski, Lena and Klarin, Borislav and Sopouch, Martin and Preim, Bernhard and Theisel, Holger and Matković, Kresimir},
  year       = 2017,
  booktitle  = {Proceedings of the 33rd {Spring} {Conference} on {Computer} {Graphics}},
  publisher  = {ACM},
  address    = {New York, NY, USA},
  series     = {Proceedings of the 33rd {Spring} {Conference} on {Computer} {Graphics}},
  pages      = {1--9},
  doi        = {10.1145/3154353.3154362},
  isbn       = {978-1-4503-5107-2},
  url        = {http://dl.acm.org/citation.cfm?doid=3154353.3154362},
  urldate    = {2019-12-16},
  language   = {en},
  keywords   = {param:a, output:ats, data-case-organization:focusing, data-case-organization:aggregation, data-case-organization:derivation, input-output-visualization:juxtaposition, parameter-space-analysis:optimization, parameter-space-analysis:partitioning, parameter-space-analysis:sensitivity}
}
@article{coffey2013,
  title      = {Design by {Dragging}: {An} {Interface} for {Creative} {Forward} and {Inverse} {Design} with {Simulation} {Ensembles}},
  shorttitle = {Design by {Dragging}},
  author     = {Coffey, Dane and Lin, Chi-Lun and Erdman, Arthur G. and Keefe, Daniel F.},
  year       = 2013,
  month      = dec,
  journal    = {IEEE Transactions on Visualization and Computer Graphics},
  volume     = 19,
  number     = 12,
  pages      = {2783--2791},
  doi        = {10.1109/TVCG.2013.147},
  issn       = {1077-2626, 1941-0506, 2160-9306},
  keywords   = {param:a, output:s, output:as, finding-parameter-settings:manual-constrained, finding-parameter-settings:manual-unconstrained, data-case-organization:focusing, data-case-organization:derivation, input-output-visualization:superposition, input-output-visualization:embedding, parameter-space-analysis:optimization, parameter-space-analysis:fitting}
}
,
}
@inproceedings{desai2019,
  title      = {Geppetto: {Enabling} {Semantic} {Design} of {Expressive} {Robot} {Behaviors}},
  shorttitle = {Geppetto},
  author     = {Desai, Ruta and Anderson, Fraser and Matejka, Justin and Coros, Stelian and McCann, James and Fitzmaurice, George and Grossman, Tovi},
  year       = 2019,
  month      = may,
  booktitle  = {Proceedings of the 2019 {CHI} {Conference} on {Human} {Factors} in {Computing} {Systems}},
  publisher  = {ACM},
  address    = {Glasgow Scotland Uk},
  series     = {Proceedings of the 2019 {CHI} {Conference} on {Human} {Factors} in {Computing} {Systems}},
  pages      = {1--14},
  doi        = {10.1145/3290605.3300599},
  isbn       = {978-1-4503-5970-2},
  url        = {https://dl.acm.org/doi/10.1145/3290605.3300599},
  urldate    = {2021-08-13},
  language   = {en},
  keywords   = {data:s, param:a, output:ts, finding-parameter-settings:manual-constrained, finding-parameter-settings:manual-unconstrained, finding-parameter-settings:automatic-supervised, input-output-visualization:superposition, input-output-visualization:sequential-superposition, parameter-space-analysis:optimization, parameter-space-analysis:sensitivity}
}
@article{doraiswamy2015,
  title    = {Topology-based catalogue exploration framework for identifying view-enhanced tower designs},
  author   = {Doraiswamy, Harish and Ferreira, Nivan and Lage, Marcos and Vo, Huy and Wilson, Luc and Werner, Heidi and Park, Muchan and Silva, Cláudio},
  year     = 2015,
  month    = nov,
  journal  = {ACM Transactions on Graphics},
  volume   = 34,
  number   = 6,
  pages    = {1--13},
  doi      = {10.1145/2816795.2818134},
  issn     = {0730-0301, 1557-7368},
  url      = {https://dl.acm.org/doi/10.1145/2816795.2818134},
  urldate  = {2021-04-23},
  language = {en},
  keywords = {data:s, param:s, output:as, finding-parameter-settings:automatic-supervised, data-case-organization:focusing, input-output-visualization:juxtaposition, input-output-visualization:embedding, provenance, parameter-space-analysis:optimization, parameter-space-analysis:sensitivity}
}
,
}
@article{eichner2020,
  title     = {Making {Parameter} {Dependencies} of {Time}-{Series} {Segmentation} {Visually} {Understandable}},
  author    = {Eichner, Christian and Schumann, Heidrun and Tominski, Christian},
  year      = 2020,
  journal   = {Computer Graphics Forum},
  volume    = 39,
  number    = 1,
  pages     = {607--622},
  doi       = {10.1111/cgf.13894},
  issn      = {1467-8659},
  url       = {https://onlinelibrary.wiley.com/doi/abs/10.1111/cgf.13894},
  urldate   = {2019-12-12},
  copyright = {© 2019 The Authors. Computer Graphics Forum published by Eurographics ‐ The European Association for Computer Graphics and John Wiley \& Sons Ltd},
  language  = {en},
  keywords  = {data:at, param:a, output:at, data-case-organization:focusing, data-case-organization:derivation, data-case-organization:sorting, input-output-visualization:nesting, input-output-visualization:alignment, parameter-space-analysis:sensitivity}
}
,
}
@article{frohler2016,
  title      = {{GEMSe}: {Visualization}-{Guided} {Exploration} of {Multi}-channel {Segmentation} {Algorithms}},
  shorttitle = {{GEMSe}},
  author     = {Fröhler, B. and Möller, T. and Heinzl, C.},
  year       = 2016,
  journal    = {Computer Graphics Forum},
  volume     = 35,
  number     = 3,
  pages      = {191--200},
  doi        = {10.1111/cgf.12895},
  issn       = {1467-8659},
  url        = {https://onlinelibrary.wiley.com/doi/abs/10.1111/cgf.12895},
  urldate    = {2021-02-17},
  note       = {\_eprint: https://onlinelibrary.wiley.com/doi/pdf/10.1111/cgf.12895},
  language   = {en},
  keywords   = {data:as, param:a, output:as, finding-parameter-settings:automatic-unsupervised, data-case-organization:focusing, data-case-organization:aggregation, data-case-organization:derivation, data-case-organization:grouping, input-output-visualization:juxtaposition, input-output-visualization:embedding, input-output-visualization:overloading, provenance, parameter-space-analysis:partitioning, parameter-space-analysis:sensitivity}
}
,
}
@inproceedings{gavrilescu2010,
  title     = {Custom {Interface} {Elements} for {Improved} {Parameter} {Control} in {Volume} {Rendering}},
  author    = {Gavrilescu, Marius and Malik, Muhammad Muddassir and Gröller, Eduard},
  year      = 2010,
  booktitle = {14th {International} {Conference} on {System} {Theory} and {Control} 2010},
  series    = {14th {International} {Conference} on {System} {Theory} and {Control} 2010},
  pages     = {219--224},
  isbn      = {2068-0465},
  language  = {en},
  keywords  = {data:s, param:a, output:s, finding-parameter-settings:manual-unconstrained, input-output-visualization:sequential-superposition, input-output-visualization:embedding, parameter-space-analysis:sensitivity}
}
@article{geilinger2018,
  title      = {Skaterbots: optimization-based design and motion synthesis for robotic creatures with legs and wheels},
  shorttitle = {Skaterbots},
  author     = {Geilinger, Moritz and Poranne, Roi and Desai, Ruta and Thomaszewski, Bernhard and Coros, Stelian},
  year       = 2018,
  month      = aug,
  journal    = {ACM Transactions on Graphics},
  volume     = 37,
  number     = 4,
  pages      = {1--12},
  doi        = {10.1145/3197517.3201368},
  issn       = {0730-0301, 1557-7368},
  url        = {https://dl.acm.org/doi/10.1145/3197517.3201368},
  urldate    = {2021-11-19},
  language   = {en},
  keywords   = {param:s, param:ts, output:ts, finding-parameter-settings:manual-constrained, finding-parameter-settings:manual-unconstrained, finding-parameter-settings:automatic-supervised, parameter-space-analysis:optimization}
}
,
}
@article{hao2011,
  title    = {A {Visual} {Analytics} {Approach} for {Peak}-{Preserving} {Prediction} of {Large} {Seasonal} {Time} {Series}},
  author   = {Hao, M. C. and Janetzko, H. and Mittelstädt, S. and Hill, W. and Dayal, U. and Keim, D. A. and Marwah, M. and Sharma, R. K.},
  year     = 2011,
  journal  = {Computer Graphics Forum},
  volume   = 30,
  number   = 3,
  pages    = {691--700},
  doi      = {10.1111/j.1467-8659.2011.01918.x},
  issn     = {1467-8659},
  url      = {https://onlinelibrary.wiley.com/doi/abs/10.1111/j.1467-8659.2011.01918.x},
  urldate  = {2021-05-14},
  note     = {\_eprint: https://onlinelibrary.wiley.com/doi/pdf/10.1111/j.1467-8659.2011.01918.x},
  language = {en},
  keywords = {data:at, param:a, output:at, finding-parameter-settings:manual-unconstrained, input-output-visualization:sequential-superposition, input-output-visualization:alignment, parameter-space-analysis:optimization, parameter-space-analysis:fitting, parameter-space-analysis:outliers, parameter-space-analysis:uncertainty}
}
,
}
@article{hazarika2020,
  title      = {{NNVA}: {Neural} {Network} {Assisted} {Visual} {Analysis} of {Yeast} {Cell} {Polarization} {Simulation}},
  shorttitle = {{NNVA}},
  author     = {Hazarika, Subhashis and Li, Haoyu and Wang, Ko-Chih and Shen, Han-Wei and Chou, Ching-Shan},
  year       = 2020,
  month      = jan,
  journal    = {IEEE Transactions on Visualization and Computer Graphics},
  volume     = 26,
  number     = 1,
  pages      = {34--44},
  doi        = {10.1109/TVCG.2019.2934591},
  issn       = {1941-0506},
  note       = {Conference Name: IEEE Transactions on Visualization and Computer Graphics},
  keywords   = {param:a, output:as, finding-parameter-settings:manual-unconstrained, finding-parameter-settings:automatic-supervised, data-case-organization:focusing, data-case-organization:grouping, input-output-visualization:juxtaposition, input-output-visualization:superposition, model-tuning:inspecting, parameter-space-analysis:optimization, parameter-space-analysis:uncertainty, parameter-space-analysis:sensitivity}
}
,
}
@article{he2020,
  title      = {{InSituNet}: {Deep} {Image} {Synthesis} for {Parameter} {Space} {Exploration} of {Ensemble} {Simulations}},
  shorttitle = {{InSituNet}},
  author     = {He, Wenbin and Wang, Junpeng and Guo, Hanqi and Wang, Ko-Chih and Shen, Han-Wei and Raj, Mukund and Nashed, Youssef S. G. and Peterka, Tom},
  year       = 2020,
  month      = jan,
  journal    = {IEEE Transactions on Visualization and Computer Graphics},
  volume     = 26,
  number     = 1,
  pages      = {23--33},
  doi        = {10.1109/TVCG.2019.2934312},
  issn       = {1941-0506},
  note       = {Conference Name: IEEE Transactions on Visualization and Computer Graphics},
  keywords   = {param:a, output:s, finding-parameter-settings:manual-unconstrained, input-output-visualization:sequential-superposition, parameter-space-analysis:sensitivity}
}
,
}
@inproceedings{holbein2018,
  title     = {Parameter {Space} {Comparison} of {Inertial} {Particle} {Models}},
  author    = {Holbein, Jérôme and Günther, Tobias},
  year      = 2018,
  booktitle = {Vision, {Modeling} and {Visualization}},
  publisher = {The Eurographics Association},
  series    = {Vision, {Modeling} and {Visualization}},
  doi       = {10.2312/vmv.20181254},
  isbn      = {978-3-03868-072-7},
  language  = {en},
  editor    = {Beck, Fabian and Dachsbacher, Carsten and Sadlo, Filip},
  keywords  = {data:t, data:s, data:ts, data:as, param:a, output:ts, finding-parameter-settings:automatic-unsupervised, input-output-visualization:embedding, parameter-space-analysis:sensitivity}
}
@article{johnson2019,
  title      = {Bento {Box}: {An} {Interactive} and {Zoomable} {Small} {Multiples} {Technique} for {Visualizing} {4D} {Simulation} {Ensembles} in {Virtual} {Reality}},
  shorttitle = {Bento {Box}},
  author     = {Johnson, Seth and Orban, Daniel and Runesha, Hakizumwami Birali and Meng, Lingyu and Juhnke, Bethany and Erdman, Arthur and Samsel, Francesca and Keefe, Daniel F.},
  year       = 2019,
  month      = jul,
  journal    = {Frontiers in Robotics and AI},
  volume     = 6,
  pages      = 61,
  doi        = {10.3389/frobt.2019.00061},
  issn       = {2296-9144},
  url        = {https://www.frontiersin.org/article/10.3389/frobt.2019.00061/full},
  urldate    = {2021-02-18},
  language   = {en},
  keywords   = {data:s, param:a, param:s, output:ts, data-case-organization:focusing, data-case-organization:aggregation, input-output-visualization:alignment, parameter-space-analysis:partitioning, parameter-space-analysis:sensitivity}
}
,
}
@inproceedings{kazi2017,
  title      = {{DreamSketch}: {Early} {Stage} {3D} {Design} {Explorations} with {Sketching} and {Generative} {Design}},
  shorttitle = {{DreamSketch}},
  author     = {Kazi, Rubaiat Habib and Grossman, Tovi and Cheong, Hyunmin and Hashemi, Ali and Fitzmaurice, George},
  year       = 2017,
  month      = oct,
  booktitle  = {Proceedings of the 30th {Annual} {ACM} {Symposium} on {User} {Interface} {Software} and {Technology}},
  publisher  = {Association for Computing Machinery},
  address    = {New York, NY, USA},
  series     = {Proceedings of the 30th {Annual} {ACM} {Symposium} on {User} {Interface} {Software} and {Technology}},
  pages      = {401--414},
  doi        = {10.1145/3126594.3126662},
  isbn       = {978-1-4503-4981-9},
  url        = {https://doi.org/10.1145/3126594.3126662},
  urldate    = {2021-08-23},
  keywords   = {data:s, param:s, output:s, finding-parameter-settings:manual-unconstrained, finding-parameter-settings:automatic-unsupervised, finding-parameter-settings:automatic-supervised, data-case-organization:focusing, data-case-organization:derivation, input-output-visualization:superposition, provenance, parameter-space-analysis:optimization}
}
@article{kerr2010,
  title    = {Toward evaluating material design interface paradigms for novice users},
  author   = {Kerr, William B. and Pellacini, Fabio},
  year     = 2010,
  month    = jul,
  journal  = {ACM Transactions on Graphics},
  volume   = 29,
  number   = 4,
  pages    = {1--10},
  doi      = {10.1145/1778765.1778772},
  issn     = {0730-0301, 1557-7368},
  url      = {https://dl.acm.org/doi/10.1145/1778765.1778772},
  urldate  = {2021-05-31},
  language = {en},
  keywords = {data:s, param:a, output:as, finding-parameter-settings:manual-constrained, finding-parameter-settings:manual-unconstrained, input-output-visualization:sequential-superposition, input-output-visualization:alignment, parameter-space-analysis:optimization, parameter-space-analysis:sensitivity}
}
,
}
@article{khan2019,
  title      = {{GenYacht}: {An} interactive generative design system for computer-aided yacht hull design},
  shorttitle = {{GenYacht}},
  author     = {Khan, Shahroz and Gunpinar, Erkan and Sener, Bekir},
  year       = 2019,
  month      = nov,
  journal    = {Ocean Engineering},
  volume     = 191,
  pages      = 106462,
  doi        = {10.1016/j.oceaneng.2019.106462},
  issn       = {0029-8018},
  url        = {https://www.sciencedirect.com/science/article/pii/S0029801819306043},
  urldate    = {2021-08-13},
  language   = {en},
  keywords   = {param:a, output:s, finding-parameter-settings:manual-constrained, data-case-organization:derivation, parameter-space-analysis:optimization}
}
,
}
@article{konev2014,
  title      = {Run {Watchers}: {Automatic} {Simulation}-{Based} {Decision} {Support} in {Flood} {Management}},
  shorttitle = {Run {Watchers}},
  author     = {Konev, A. and Waser, J. and Sadransky, B. and Cornel, D. and Perdigão, R. A. P. and Horváth, Z. and Gröller, M. E.},
  year       = 2014,
  month      = dec,
  journal    = {IEEE Transactions on Visualization and Computer Graphics},
  volume     = 20,
  number     = 12,
  pages      = {1873--1882},
  doi        = {10.1109/TVCG.2014.2346930},
  issn       = {1941-0506},
  note       = {Conference Name: IEEE Transactions on Visualization and Computer Graphics},
  keywords   = {data:s, data:ts, param:ats, output:ts, finding-parameter-settings:automatic-supervised, input-output-visualization:superposition, parameter-space-analysis:optimization}
}
,
}
@inproceedings{koyama2014,
  title     = {Crowd-powered parameter analysis for visual design exploration},
  author    = {Koyama, Yuki and Sakamoto, Daisuke and Igarashi, Takeo},
  year      = 2014,
  month     = oct,
  booktitle = {Proceedings of the 27th annual {ACM} symposium on {User} interface software and technology},
  publisher = {ACM},
  address   = {Honolulu Hawaii USA},
  series    = {Proceedings of the 27th annual {ACM} symposium on {User} interface software and technology},
  pages     = {65--74},
  doi       = {10.1145/2642918.2647386},
  isbn      = {978-1-4503-3069-5},
  url       = {https://dl.acm.org/doi/10.1145/2642918.2647386},
  urldate   = {2021-02-17},
  language  = {en},
  keywords  = {data:as, param:a, output:as, finding-parameter-settings:manual-constrained, finding-parameter-settings:manual-unconstrained, finding-parameter-settings:automatic-supervised, input-output-visualization:sequential-superposition, input-output-visualization:alignment, parameter-space-analysis:optimization, parameter-space-analysis:sensitivity}
}
@article{koyama2020,
  title    = {Sequential gallery for interactive visual design optimization},
  author   = {Koyama, Yuki and Sato, Issei and Goto, Masataka},
  year     = 2020,
  month    = jul,
  journal  = {ACM Transactions on Graphics},
  volume   = 39,
  number   = 4,
  doi      = {10.1145/3386569.3392444},
  issn     = {0730-0301, 1557-7368},
  url      = {https://dl.acm.org/doi/10.1145/3386569.3392444},
  urldate  = {2021-08-22},
  language = {en},
  keywords = {data:as, param:a, output:as, finding-parameter-settings:manual-constrained, input-output-visualization:alignment, provenance, parameter-space-analysis:optimization}
}
,
}
@article{lin2013,
  title    = {Interactive {Lighting} {Design} with {Hierarchical} {Light} {Representation}},
  author   = {Lin, Wen-Chieh and Huang, Tsung-Shian and Ho, Tan-Chi and Chen, Yueh-Tse and Chuang, Jung-Hong},
  year     = 2013,
  journal  = {Computer Graphics Forum},
  volume   = 32,
  number   = 4,
  pages    = {133--142},
  doi      = {https://doi.org/10.1111/cgf.12159},
  issn     = {1467-8659},
  url      = {https://onlinelibrary.wiley.com/doi/abs/10.1111/cgf.12159},
  urldate  = {2021-05-02},
  note     = {\_eprint: https://onlinelibrary.wiley.com/doi/pdf/10.1111/cgf.12159},
  language = {en},
  keywords = {data:s, param:as, output:as, finding-parameter-settings:manual-unconstrained, finding-parameter-settings:automatic-supervised, input-output-visualization:superposition, parameter-space-analysis:optimization}
}
,
}
@article{liu2018b,
  title    = {Understanding the {Relationship} {Between} {Interactive} {Optimisation} and {Visual} {Analytics} in the {Context} of {Prostate} {Brachytherapy}},
  author   = {Liu, J. and Dwyer, T. and Marriott, K. and Millar, J. and Haworth, A.},
  year     = 2018,
  month    = jan,
  journal  = {IEEE Transactions on Visualization and Computer Graphics},
  volume   = 24,
  number   = 1,
  pages    = {319--329},
  doi      = {10.1109/TVCG.2017.2744418},
  issn     = {1941-0506},
  note     = {Conference Name: IEEE Transactions on Visualization and Computer Graphics},
  keywords = {data:s, param:as, output:as, finding-parameter-settings:manual-constrained, finding-parameter-settings:automatic-supervised, data-case-organization:focusing, input-output-visualization:superposition, parameter-space-analysis:optimization}
}
,
}
@article{luboschik2015,
  title    = {Feature-{Driven} {Visual} {Analytics} of {Chaotic} {Parameter}-{Dependent} {Movement}},
  author   = {Luboschik, M. and Röhlig, M. and Bittig, A. T. and Andrienko, N. and Schumann, H. and Tominski, C.},
  year     = 2015,
  journal  = {Computer Graphics Forum},
  volume   = 34,
  number   = 3,
  pages    = {421--430},
  doi      = {10.1111/cgf.12654},
  issn     = {1467-8659},
  url      = {https://onlinelibrary.wiley.com/doi/abs/10.1111/cgf.12654},
  urldate  = {2021-02-18},
  note     = {\_eprint: https://onlinelibrary.wiley.com/doi/pdf/10.1111/cgf.12654},
  language = {en},
  keywords = {param:a, output:ts, data-case-organization:focusing, data-case-organization:derivation, data-case-organization:sorting, input-output-visualization:juxtaposition, parameter-space-analysis:optimization, parameter-space-analysis:fitting, parameter-space-analysis:outliers, parameter-space-analysis:uncertainty, parameter-space-analysis:sensitivity}
}
,
}
@inproceedings{luboschik2012a,
  title      = {Interactive visual exploration of simulator accuracy: {A} case study for stochastic simulation algorithms},
  shorttitle = {Interactive visual exploration of simulator accuracy},
  author     = {Luboschik, Martin and Rybacki, Stefan and Ewald, Roland and Schwarze, Benjamin and Schumann, Heidrun and Uhrmacher, Adelinde M.},
  year       = 2012,
  month      = dec,
  booktitle  = {Proceedings of the 2012 {Winter} {Simulation} {Conference} ({WSC})},
  series     = {Proceedings of the 2012 {Winter} {Simulation} {Conference} ({WSC})},
  pages      = {1--12},
  doi        = {10.1109/WSC.2012.6465190},
  note       = {ISSN: 1558-4305},
  keywords   = {param:a, output:at, data-case-organization:focusing, data-case-organization:aggregation, data-case-organization:derivation, data-case-organization:sorting, input-output-visualization:alignment, parameter-space-analysis:optimization, parameter-space-analysis:partitioning, parameter-space-analysis:outliers, parameter-space-analysis:uncertainty, parameter-space-analysis:sensitivity}
}
@article{luboschik2014,
  title    = {Supporting the integrated visual analysis of input parameters and simulation trajectories},
  author   = {Luboschik, Martin and Rybacki, Stefan and Haack, Fiete and Schulz, Hans-Jörg},
  year     = 2014,
  month    = apr,
  journal  = {Computers \& Graphics},
  volume   = 39,
  pages    = {37--47},
  doi      = {10.1016/j.cag.2013.09.004},
  issn     = {0097-8493},
  url      = {http://www.sciencedirect.com/science/article/pii/S0097849313001416},
  urldate  = {2019-10-29},
  language = {en},
  keywords = {param:a, output:at, data-case-organization:sorting, input-output-visualization:alignment, parameter-space-analysis:optimization, parameter-space-analysis:fitting, parameter-space-analysis:outliers, parameter-space-analysis:uncertainty, parameter-space-analysis:sensitivity}
}
,
}
@article{malik2010,
  title    = {Comparative {Visualization} for {Parameter} {Studies} of {Dataset} {Series}},
  author   = {Malik, M. M. and Heinzl, C. and Groeller, M. E.},
  year     = 2010,
  month    = sep,
  journal  = {IEEE Transactions on Visualization and Computer Graphics},
  volume   = 16,
  number   = 5,
  pages    = {829--840},
  doi      = {10.1109/TVCG.2010.20},
  issn     = {1941-0506},
  note     = {Conference Name: IEEE Transactions on Visualization and Computer Graphics},
  keywords = {data:s, param:a, output:as, data-case-organization:focusing, data-case-organization:aggregation, data-case-organization:derivation, data-case-organization:sorting, input-output-visualization:superposition, input-output-visualization:overloading, parameter-space-analysis:optimization, parameter-space-analysis:outliers, parameter-space-analysis:sensitivity}
}
,
}
@inproceedings{marsault2013,
  title     = {A {Multiobjective} and {Interactive} {Genetic} {Algorithm} to {Optimize} the {Building} {Form} in {Early} {Design} {Stages}},
  author    = {Marsault, Xavier},
  year      = 2013,
  booktitle = {Proceedings of {BS2013}: 13th {Conference} of {IBPSA}},
  publisher = {International Building Performance Simulation Association},
  address   = {Toronto, Canada},
  series    = {Proceedings of {BS2013}: 13th {Conference} of {IBPSA}},
  isbn      = {978-2-7466-6294-0},
  url       = {http://www.ibpsa.org/proceedings/BS2013/p_2217.pdf},
  urldate   = {2021-06-25},
  editor    = {Wurtz, Etienne},
  keywords  = {param:s, output:a, finding-parameter-settings:automatic-supervised, input-output-visualization:juxtaposition, provenance, parameter-space-analysis:optimization}
}
@inproceedings{matejka2018,
  title      = {Dream {Lens}: {Exploration} and {Visualization} of {Large}-{Scale} {Generative} {Design} {Datasets}},
  shorttitle = {Dream {Lens}},
  author     = {Matejka, Justin and Glueck, Michael and Bradner, Erin and Hashemi, Ali and Grossman, Tovi and Fitzmaurice, George},
  year       = 2018,
  booktitle  = {Proceedings of the 2018 {CHI} {Conference} on {Human} {Factors} in {Computing} {Systems} - {CHI} '18},
  publisher  = {ACM Press},
  address    = {Montreal QC, Canada},
  series     = {Proceedings of the 2018 {CHI} {Conference} on {Human} {Factors} in {Computing} {Systems} - {CHI} '18},
  pages      = {1--12},
  doi        = {10.1145/3173574.3173943},
  isbn       = {978-1-4503-5620-6},
  url        = {http://dl.acm.org/citation.cfm?doid=3173574.3173943},
  urldate    = {2020-12-01},
  language   = {en},
  keywords   = {param:a, output:s, data-case-organization:focusing, data-case-organization:derivation, data-case-organization:sorting, input-output-visualization:juxtaposition, input-output-visualization:embedding, provenance, parameter-space-analysis:optimization, parameter-space-analysis:partitioning, parameter-space-analysis:sensitivity}
}
@inproceedings{matkovic2010,
  title     = {Interactive {Visual} {Analysis} of {Families} of {Surfaces}: {An} {Application} to {Car} {Race} and {Car} {Setup}},
  author    = {Matković, K and Gračanin, D and Splechtna, R and Hauser, H},
  year      = 2010,
  booktitle = {{EuroVAST} 2010: {International} {Symposium} on {Visual} {Analytics} {Science} and {Technology}},
  publisher = {The Eurographics Association},
  series    = {{EuroVAST} 2010: {International} {Symposium} on {Visual} {Analytics} {Science} and {Technology}},
  pages     = 6,
  doi       = {10.2312/PE/EuroVAST/EuroVAST10/081-086},
  language  = {en},
  keywords  = {param:a, output:ts, data-case-organization:focusing, data-case-organization:aggregation, data-case-organization:derivation, input-output-visualization:juxtaposition, parameter-space-analysis:optimization, parameter-space-analysis:partitioning, parameter-space-analysis:outliers, parameter-space-analysis:sensitivity}
}
@article{matkovic2010a,
  title      = {Interactive {Visual} {Analysis} of {Multiple} {Simulation} {Runs} {Using} the {Simulation} {Model} {View}: {Understanding} and {Tuning} of an {Electronic} {Unit} {Injector}},
  shorttitle = {Interactive {Visual} {Analysis} of {Multiple} {Simulation} {Runs} {Using} the {Simulation} {Model} {View}},
  author     = {Matković, K. and Gračanin, D. and Jelović, M. and Ammer, A. and Lež, A. and Hauser, H.},
  year       = 2010,
  month      = nov,
  journal    = {IEEE Transactions on Visualization and Computer Graphics},
  volume     = 16,
  number     = 6,
  pages      = {1449--1457},
  doi        = {10.1109/TVCG.2010.171},
  issn       = {1941-0506},
  note       = {Conference Name: IEEE Transactions on Visualization and Computer Graphics},
  keywords   = {data:a, param:a, param:t, output:ats, finding-parameter-settings:automatic-unsupervised, data-case-organization:focusing, data-case-organization:aggregation, data-case-organization:derivation, input-output-visualization:juxtaposition, model-tuning:editing, parameter-space-analysis:optimization, parameter-space-analysis:partitioning, parameter-space-analysis:outliers, parameter-space-analysis:sensitivity}
}
,
}
@article{matkovic2014,
  title      = {Visual {Analytics} for {Complex} {Engineering} {Systems}: {Hybrid} {Visual} {Steering} of {Simulation} {Ensembles}},
  shorttitle = {Visual {Analytics} for {Complex} {Engineering} {Systems}},
  author     = {Matković, K. and Gračanin, D. and Splechtna, R. and Jelović, M. and Stehno, B. and Hauser, H. and Purgathofer, W.},
  year       = 2014,
  month      = dec,
  journal    = {IEEE Transactions on Visualization and Computer Graphics},
  volume     = 20,
  number     = 12,
  pages      = {1803--1812},
  doi        = {10.1109/TVCG.2014.2346744},
  issn       = {1941-0506},
  note       = {Conference Name: IEEE Transactions on Visualization and Computer Graphics},
  keywords   = {param:a, output:a, output:at, finding-parameter-settings:automatic-unsupervised, finding-parameter-settings:automatic-supervised, data-case-organization:focusing, data-case-organization:aggregation, data-case-organization:derivation, input-output-visualization:juxtaposition, model-tuning:editing, parameter-space-analysis:optimization, parameter-space-analysis:fitting, parameter-space-analysis:uncertainty, parameter-space-analysis:sensitivity}
}
,
}
@inproceedings{matkovic2017,
  title     = {Quantitative {Externalization} of {Visual} {Data} {Analysis} {Results} {Using} {Local} {Regression} {Models}},
  author    = {Matković, Krešimir and Abraham, Hrvoje and Jelović, Mario and Hauser, Helwig},
  year      = 2017,
  booktitle = {1st {International} {Cross}-{Domain} {Conference} for {Machine} {Learning} and {Knowledge} {Extraction}},
  publisher = {Springer International Publishing},
  address   = {Cham},
  series    = {1st {International} {Cross}-{Domain} {Conference} for {Machine} {Learning} and {Knowledge} {Extraction}},
  volume    = 10410,
  pages     = {199--218},
  doi       = {10.1007/978-3-319-66808-6_14},
  isbn      = {978-3-319-66807-9 978-3-319-66808-6},
  url       = {http://link.springer.com/10.1007/978-3-319-66808-6_14},
  urldate   = {2021-04-30},
  note      = {Series Title: Lecture Notes in Computer Science},
  language  = {en},
  editor    = {Holzinger, Andreas and Kieseberg, Peter and Tjoa, A Min and Weippl, Edgar},
  keywords  = {param:a, output:at, data-case-organization:focusing, data-case-organization:derivation, input-output-visualization:juxtaposition, model-tuning:inspecting, model-tuning:editing, parameter-space-analysis:fitting, parameter-space-analysis:uncertainty, parameter-space-analysis:sensitivity}
}
@article{matkovic2013,
  title    = {Interactive {Visual} {Analysis} in the {Concept} {Stage} of a {Hybrid}-{Vehicle} {Design}},
  author   = {Matković, Kresimir and Duras, Mario and Gračanin, Denis and Splechtna, Rainer and Stehno, Benedikt and Hauser, Helwig},
  year     = 2013,
  journal  = {EuroVis Workshop on Visual Analytics},
  pages    = {5 pages},
  doi      = {10.2312/PE.EUROVAST.EUROVA13.061-065},
  url      = {http://diglib.eg.org/handle/10.2312/PE.EuroVAST.EuroVA13.061-065},
  urldate  = {2021-05-14},
  note     = {Artwork Size: 5 pages ISBN: 9783905674552 Publisher: The Eurographics Association},
  language = {en},
  keywords = {param:a, output:at, data-case-organization:focusing, input-output-visualization:juxtaposition, parameter-space-analysis:optimization}
}
,
}
@inproceedings{merrell2011,
  title     = {Interactive furniture layout using interior design guidelines},
  author    = {Merrell, Paul and Schkufza, Eric and Li, Zeyang and Agrawala, Maneesh and Koltun, Vladlen},
  year      = 2011,
  booktitle = {{ACM} {SIGGRAPH} 2011 papers on - {SIGGRAPH} '11},
  publisher = {ACM Press},
  address   = {Vancouver, British Columbia, Canada},
  series    = {{ACM} {SIGGRAPH} 2011 papers on - {SIGGRAPH} '11},
  pages     = 1,
  doi       = {10.1145/1964921.1964982},
  isbn      = {978-1-4503-0943-1},
  url       = {http://portal.acm.org/citation.cfm?doid=1964921.1964982},
  urldate   = {2021-05-21},
  language  = {en},
  keywords  = {data:s, param:s, output:a, finding-parameter-settings:manual-constrained, finding-parameter-settings:manual-unconstrained, finding-parameter-settings:automatic-supervised, parameter-space-analysis:optimization}
}
@article{millward2013,
  title      = {An operational software tool for the analysis of coronagraph images: {Determining} {CME} parameters for input into the {WSA}-{Enlil} heliospheric model},
  shorttitle = {An operational software tool for the analysis of coronagraph images},
  author     = {Millward, G. and Biesecker, D. and Pizzo, V. and de Koning, C. A.},
  year       = 2013,
  month      = feb,
  journal    = {Space Weather},
  volume     = 11,
  number     = 2,
  pages      = {57--68},
  doi        = {10.1002/swe.20024},
  issn       = 15427390,
  url        = {http://doi.wiley.com/10.1002/swe.20024},
  urldate    = {2021-05-14},
  language   = {en},
  keywords   = {param:ts, output:ts, finding-parameter-settings:manual-unconstrained, input-output-visualization:superposition, parameter-space-analysis:optimization, parameter-space-analysis:fitting}
}
,
}
@inproceedings{mohiuddin2020,
  title     = {Interactive {Parallel} {Coordinates} for {Parametric} {Design} {Space} {Exploration}},
  author    = {Mohiuddin, Arefin and Woodbury, Robert},
  year      = 2020,
  month     = apr,
  booktitle = {Extended {Abstracts} of the 2020 {CHI} {Conference} on {Human} {Factors} in {Computing} {Systems}},
  publisher = {ACM},
  address   = {Honolulu HI USA},
  series    = {Extended {Abstracts} of the 2020 {CHI} {Conference} on {Human} {Factors} in {Computing} {Systems}},
  pages     = {1--9},
  doi       = {10.1145/3334480.3383101},
  isbn      = {978-1-4503-6819-3},
  url       = {https://dl.acm.org/doi/10.1145/3334480.3383101},
  urldate   = {2021-02-18},
  language  = {en},
  keywords  = {param:a, output:s, finding-parameter-settings:manual-unconstrained, data-case-organization:derivation, input-output-visualization:juxtaposition, input-output-visualization:embedding, parameter-space-analysis:optimization, parameter-space-analysis:sensitivity}
}
@inproceedings{odonovan2015,
  title      = {{DesignScape}: {Design} with {Interactive} {Layout} {Suggestions}},
  shorttitle = {{DesignScape}},
  author     = {O'Donovan, Peter and Agarwala, Aseem and Hertzmann, Aaron},
  year       = 2015,
  month      = apr,
  booktitle  = {Proceedings of the 33rd {Annual} {ACM} {Conference} on {Human} {Factors} in {Computing} {Systems}},
  publisher  = {ACM},
  address    = {Seoul Republic of Korea},
  series     = {Proceedings of the 33rd {Annual} {ACM} {Conference} on {Human} {Factors} in {Computing} {Systems}},
  pages      = {1221--1224},
  doi        = {10.1145/2702123.2702149},
  isbn       = {978-1-4503-3145-6},
  url        = {https://dl.acm.org/doi/10.1145/2702123.2702149},
  urldate    = {2021-09-01},
  language   = {en},
  keywords   = {param:s, output:a, finding-parameter-settings:manual-constrained, finding-parameter-settings:manual-unconstrained, finding-parameter-settings:automatic-supervised, provenance, parameter-space-analysis:optimization}
}
@article{obermaier2016,
  title    = {Visual {Trends} {Analysis} in {Time}-{Varying} {Ensembles}},
  author   = {Obermaier, Harald and Bensema, Kevin and Joy, Kenneth I.},
  year     = 2016,
  month    = oct,
  journal  = {IEEE Transactions on Visualization and Computer Graphics},
  volume   = 22,
  number   = 10,
  pages    = {2331--2342},
  doi      = {10.1109/TVCG.2015.2507592},
  issn     = {1941-0506},
  note     = {Conference Name: IEEE Transactions on Visualization and Computer Graphics},
  keywords = {param:a, output:ats, data-case-organization:focusing, data-case-organization:derivation, data-case-organization:grouping, input-output-visualization:juxtaposition, parameter-space-analysis:partitioning, parameter-space-analysis:sensitivity}
}
,
}
@article{orban2019,
  title      = {Drag and {Track}: {A} {Direct} {Manipulation} {Interface} for {Contextualizing} {Data} {Instances} within a {Continuous} {Parameter} {Space}},
  shorttitle = {Drag and {Track}},
  author     = {Orban, Daniel and Keefe, Daniel F. and Biswas, Ayan and Ahrens, James and Rogers, David},
  year       = 2019,
  month      = jan,
  journal    = {IEEE Transactions on Visualization and Computer Graphics},
  volume     = 25,
  number     = 1,
  pages      = {256--266},
  doi        = {10.1109/TVCG.2018.2865051},
  issn       = {1941-0506},
  keywords   = {param:a, output:at, finding-parameter-settings:manual-unconstrained, data-case-organization:focusing, input-output-visualization:juxtaposition, parameter-space-analysis:sensitivity}
}
,
}
@article{poco2014,
  title    = {Visual {Reconciliation} of {Alternative} {Similarity} {Spaces} in {Climate} {Modeling}},
  author   = {Poco, Jorge and Dasgupta, Aritra and Wei, Yaxing and Hargrove, William and Schwalm, Christopher R. and Huntzinger, Deborah N. and Cook, Robert and Bertini, Enrico and Silva, Claudio T.},
  year     = 2014,
  month    = dec,
  journal  = {IEEE Transactions on Visualization and Computer Graphics},
  volume   = 20,
  number   = 12,
  pages    = {1923--1932},
  doi      = {10.1109/TVCG.2014.2346755},
  issn     = {2160-9306},
  keywords = {param:a, output:at, data-case-organization:grouping, input-output-visualization:juxtaposition, parameter-space-analysis:sensitivity}
}
,
}
@article{pretorius2011,
  title    = {Visualization of {Parameter} {Space} for {Image} {Analysis}},
  author   = {Pretorius, A. J. and Bray, M. and Carpenter, A. E. and Ruddle, R. A.},
  year     = 2011,
  month    = dec,
  journal  = {IEEE Transactions on Visualization and Computer Graphics},
  volume   = 17,
  number   = 12,
  pages    = {2402--2411},
  doi      = {10.1109/TVCG.2011.253},
  issn     = {1941-0506},
  note     = {Conference Name: IEEE Transactions on Visualization and Computer Graphics},
  keywords = {data:as, param:a, output:as, finding-parameter-settings:automatic-unsupervised, data-case-organization:focusing, data-case-organization:grouping, input-output-visualization:juxtaposition, parameter-space-analysis:optimization, parameter-space-analysis:partitioning, parameter-space-analysis:fitting}
}
,
}
@article{pretorius2015,
  title    = {Visual parameter optimisation for biomedical image processing},
  author   = {Pretorius, Aj and Zhou, Y and Ruddle, Ra},
  year     = 2015,
  month    = dec,
  journal  = {BMC Bioinformatics},
  volume   = 16,
  number   = {S11},
  pages    = {S9},
  doi      = {10.1186/1471-2105-16-S11-S9},
  issn     = {1471-2105},
  url      = {https://bmcbioinformatics.biomedcentral.com/articles/10.1186/1471-2105-16-S11-S9},
  urldate  = {2021-02-17},
  language = {en},
  keywords = {data:as, param:a, output:as, data-case-organization:focusing, data-case-organization:derivation, data-case-organization:sorting, input-output-visualization:juxtaposition, input-output-visualization:alignment, parameter-space-analysis:optimization, parameter-space-analysis:sensitivity}
}
,
}
@article{raidou2016,
  title    = {Visual {Analysis} of {Tumor} {Control} {Models} for {Prediction} of {Radiotherapy} {Response}},
  author   = {Raidou, R. G. and Casares‐Magaz, O. and Muren, L. P. and Heide, U. A. van der and Rørvik, J. and Breeuwer, M. and Vilanova, A.},
  year     = 2016,
  journal  = {Computer Graphics Forum},
  volume   = 35,
  number   = 3,
  pages    = {231--240},
  doi      = {https://doi.org/10.1111/cgf.12899},
  issn     = {1467-8659},
  url      = {https://onlinelibrary.wiley.com/doi/abs/10.1111/cgf.12899},
  urldate  = {2021-02-15},
  note     = {\_eprint: https://onlinelibrary.wiley.com/doi/pdf/10.1111/cgf.12899},
  language = {en},
  keywords = {data:as, param:a, output:as, finding-parameter-settings:manual-unconstrained, finding-parameter-settings:automatic-supervised, data-case-organization:focusing, data-case-organization:aggregation, data-case-organization:grouping, input-output-visualization:juxtaposition, parameter-space-analysis:partitioning, parameter-space-analysis:uncertainty, parameter-space-analysis:sensitivity}
}
,
}
@article{raidou2014,
  title      = {The {iCoCooN}: {Integration} of {Cobweb} {Charts} with {Parallel} {Coordinates} for {Visual} {Analysis} of {DCE}-{MRI} {Modeling} {Variations}},
  shorttitle = {The {iCoCooN}},
  author     = {Raidou, Renata G. and Breeuwer, Marcel and Vilanova, Anna and Heide, U. A. Van Der and Houdt, P. J. Van},
  year       = 2014,
  journal    = {Eurographics Workshop on Visual Computing for Biology and Medicine},
  pages      = {10 pages},
  doi        = {10.2312/VCBM.20141178},
  issn       = {2070-5778},
  url        = {http://diglib.eg.org/handle/10.2312/vcbm.20141178.011-020},
  urldate    = {2021-03-29},
  note       = {Artwork Size: 10 pages ISBN: 9783905674620 Publisher: The Eurographics Association},
  language   = {en},
  keywords   = {data:as, param:a, output:as, data-case-organization:focusing, data-case-organization:aggregation, input-output-visualization:juxtaposition, input-output-visualization:embedding, parameter-space-analysis:optimization, parameter-space-analysis:outliers, parameter-space-analysis:sensitivity}
}
,
}
@inproceedings{raith2021,
  title     = {Uncertainty-aware {Detection} and {Visualization} of {Ocean} {Eddies} in {Ensemble} {Flow} {Fields} - {A} {Case} {Study} of the {Red} {Sea}},
  author    = {Raith, Felix and Scheuermann, Gerik and Gillmann, Christina},
  year      = 2021,
  booktitle = {Workshop on {Visualisation} in {Environmental} {Sciences} ({EnvirVis})},
  publisher = {The Eurographics Association},
  series    = {Workshop on {Visualisation} in {Environmental} {Sciences} ({EnvirVis})},
  doi       = {10.2312/ENVIRVIS.20211080},
  isbn      = {978-3-03868-148-9},
  url       = {https://diglib.eg.org/handle/10.2312/envirvis20211080},
  urldate   = {2021-11-16},
  note      = {artworkSize: 8 pages versionNumber: 025-032},
  language  = {en},
  keywords  = {data:ats, param:a, output:as, data-case-organization:focusing, data-case-organization:aggregation, input-output-visualization:overloading, parameter-space-analysis:uncertainty, parameter-space-analysis:sensitivity}
}
@article{ribes2019,
  title    = {A {Visual} {Sensitivity} {Analysis} for {Parameter}-{Augmented} {Ensembles} of {Curves}},
  author   = {Ribés, Alejandro and Pouderoux, Joachim and Iooss, Bertrand},
  year     = 2019,
  month    = dec,
  journal  = {Journal of Verification, Validation and Uncertainty Quantification},
  volume   = 4,
  number   = 4,
  doi      = {10.1115/1.4046020},
  issn     = {2377-2158},
  url      = {https://doi.org/10.1115/1.4046020},
  urldate  = {2021-02-17},
  keywords = {param:a, output:at, data-case-organization:focusing, data-case-organization:aggregation, input-output-visualization:juxtaposition, parameter-space-analysis:partitioning, parameter-space-analysis:sensitivity}
}
,
}
@article{ribicic2013,
  title    = {Visual {Analysis} and {Steering} of {Flooding} {Simulations}},
  author   = {Ribičić, H. and Waser, J. and Fuchs, R. and Blöschl, G. and Gröller, E.},
  year     = 2013,
  month    = jun,
  journal  = {IEEE Transactions on Visualization and Computer Graphics},
  volume   = 19,
  number   = 6,
  pages    = {1062--1075},
  doi      = {10.1109/TVCG.2012.175},
  issn     = {1941-0506},
  note     = {Conference Name: IEEE Transactions on Visualization and Computer Graphics},
  keywords = {data:s, param:ats, output:ts, data-case-organization:focusing, data-case-organization:aggregation, data-case-organization:derivation, data-case-organization:grouping, input-output-visualization:superposition, input-output-visualization:embedding, parameter-space-analysis:optimization, parameter-space-analysis:outliers, parameter-space-analysis:sensitivity}
}
,
}
@article{ribicic2012,
  title    = {Sketching {Uncertainty} into {Simulations}},
  author   = {Ribičić, Hrvoje and Waser, Juergen and Gurbat, Roman and Sadransky, Bernhard and Gröller, M. Eduard},
  year     = 2012,
  month    = dec,
  journal  = {IEEE Transactions on Visualization and Computer Graphics},
  volume   = 18,
  number   = 12,
  pages    = {2255--2264},
  doi      = {10.1109/TVCG.2012.261},
  issn     = {1941-0506},
  note     = {Conference Name: IEEE Transactions on Visualization and Computer Graphics},
  keywords = {data:s, param:ats, output:ts, finding-parameter-settings:manual-unconstrained, finding-parameter-settings:automatic-unsupervised, input-output-visualization:superposition, parameter-space-analysis:uncertainty, parameter-space-analysis:sensitivity}
}
,
}
@inproceedings{rohlig2015,
  title     = {Supporting activity recognition by visual analytics},
  author    = {Röhlig, M. and Luboschik, M. and Krüger, F. and Kirste, T. and Schumann, H. and Bögl, M. and Alsallakh, B. and Miksch, S.},
  year      = 2015,
  month     = oct,
  booktitle = {2015 {IEEE} {Conference} on {Visual} {Analytics} {Science} and {Technology} ({VAST})},
  series    = {2015 {IEEE} {Conference} on {Visual} {Analytics} {Science} and {Technology} ({VAST})},
  pages     = {41--48},
  doi       = {10.1109/VAST.2015.7347629},
  keywords  = {data:at, param:a, output:at, data-case-organization:focusing, data-case-organization:derivation, data-case-organization:sorting, input-output-visualization:alignment, parameter-space-analysis:uncertainty, parameter-space-analysis:sensitivity}
}
@article{rojo2018,
  title    = {Visualizing the {Phase} {Space} of {Heterogeneous} {Inertial} {Particles} in {2D} {Flows}},
  author   = {Rojo, Irene Baeza and Gross, Markus and Günther, Tobias},
  year     = 2018,
  journal  = {Computer Graphics Forum},
  volume   = 37,
  number   = 3,
  pages    = {289--300},
  doi      = {https://doi.org/10.1111/cgf.13420},
  issn     = {1467-8659},
  url      = {https://onlinelibrary.wiley.com/doi/abs/10.1111/cgf.13420},
  urldate  = {2021-04-30},
  note     = {\_eprint: https://onlinelibrary.wiley.com/doi/pdf/10.1111/cgf.13420},
  language = {en},
  keywords = {data:ats, param:a, param:s, param:ts, output:ts, finding-parameter-settings:automatic-unsupervised, data-case-organization:focusing, data-case-organization:aggregation, input-output-visualization:superposition, input-output-visualization:embedding, parameter-space-analysis:partitioning, parameter-space-analysis:sensitivity}
}
,
}
@inproceedings{ruppert2014,
  title     = {Visual access to an agent-based simulation model to support political decision making},
  author    = {Ruppert, Tobias and Bernard, Jürgen and Ulmer, Alex and Lücke-Tieke, Hendrik and Kohlhammer, Jörn},
  year      = 2014,
  booktitle = {Proceedings of the 14th {International} {Conference} on {Knowledge} {Technologies} and {Data}-driven {Business} - i-{KNOW} '14},
  publisher = {ACM Press},
  address   = {Graz, Austria},
  series    = {Proceedings of the 14th {International} {Conference} on {Knowledge} {Technologies} and {Data}-driven {Business} - i-{KNOW} '14},
  pages     = {1--8},
  doi       = {10.1145/2637748.2638410},
  isbn      = {978-1-4503-2769-5},
  url       = {http://dl.acm.org/citation.cfm?doid=2637748.2638410},
  urldate   = {2021-02-17},
  language  = {en},
  keywords  = {param:a, output:at, finding-parameter-settings:manual-unconstrained, input-output-visualization:alignment, parameter-space-analysis:uncertainty, parameter-space-analysis:sensitivity}
}
@article{sagrista2017,
  title    = {Topological {Analysis} of {Inertial} {Dynamics}},
  author   = {Sagristà, Antoni and Jordan, Stefan and Just, Andreas and Dias, Fabio and Nonato, Luis Gustavo and Sadlo, Filip},
  year     = 2017,
  month    = jan,
  journal  = {IEEE Transactions on Visualization and Computer Graphics},
  volume   = 23,
  number   = 1,
  pages    = {950--959},
  doi      = {10.1109/TVCG.2016.2599018},
  issn     = {1941-0506},
  note     = {Conference Name: IEEE Transactions on Visualization and Computer Graphics},
  keywords = {data:as, param:s, param:ts, output:ts, finding-parameter-settings:manual-unconstrained, data-case-organization:focusing, data-case-organization:aggregation, input-output-visualization:superposition, input-output-visualization:alignment, parameter-space-analysis:partitioning, parameter-space-analysis:sensitivity}
}
,
}
@article{sagrista2020,
  title    = {Visual {Analysis} of the {Finite}‐{Time} {Lyapunov} {Exponent}},
  author   = {Sagristà, Antoni and Jordan, Stefan and Sadlo, Filip},
  year     = 2020,
  month    = jun,
  journal  = {Computer Graphics Forum},
  volume   = 39,
  number   = 3,
  pages    = {331--342},
  doi      = {10.1111/cgf.13984},
  issn     = {0167-7055, 1467-8659},
  url      = {https://onlinelibrary.wiley.com/doi/10.1111/cgf.13984},
  urldate  = {2021-11-19},
  language = {en},
  keywords = {data:ats, param:t, param:s, output:ts, data-case-organization:focusing, data-case-organization:aggregation, data-case-organization:derivation, input-output-visualization:superposition, input-output-visualization:embedding, parameter-space-analysis:partitioning, parameter-space-analysis:outliers, parameter-space-analysis:sensitivity}
}
,
}
@inproceedings{schreck2012,
  title     = {Visual exploration of local interest points in sets of time series},
  author    = {Schreck, Tobias and Sharalieva, Lyubka and Wanner, Franz and Bernard, Jürgen and Ruppert, Tobias and von Landesberger, Tatiana and Bustos, Benjamin},
  year      = 2012,
  month     = oct,
  booktitle = {2012 {IEEE} {Conference} on {Visual} {Analytics} {Science} and {Technology} ({VAST})},
  series    = {2012 {IEEE} {Conference} on {Visual} {Analytics} {Science} and {Technology} ({VAST})},
  pages     = {239--240},
  doi       = {10.1109/VAST.2012.6400534},
  keywords  = {data:at, param:a, output:at, finding-parameter-settings:automatic-unsupervised, data-case-organization:sorting, input-output-visualization:superposition, input-output-visualization:alignment, parameter-space-analysis:sensitivity}
}
@article{schultz2013,
  title      = {Open-{Box} {Spectral} {Clustering}: {Applications} to {Medical} {Image} {Analysis}},
  shorttitle = {Open-{Box} {Spectral} {Clustering}},
  author     = {Schultz, T. and Kindlmann, G. L.},
  year       = 2013,
  month      = dec,
  journal    = {IEEE Transactions on Visualization and Computer Graphics},
  volume     = 19,
  number     = 12,
  pages      = {2100--2108},
  doi        = {10.1109/TVCG.2013.181},
  issn       = {1941-0506},
  note       = {Conference Name: IEEE Transactions on Visualization and Computer Graphics},
  keywords   = {data:as, param:a, output:as, finding-parameter-settings:manual-unconstrained, data-case-organization:focusing, provenance, parameter-space-analysis:optimization}
}
,
}
@article{schulz2018,
  title    = {Interactive exploration of design trade-offs},
  author   = {Schulz, Adriana and Wang, Harrison and Grinspun, Eitan and Solomon, Justin and Matusik, Wojciech},
  year     = 2018,
  month    = jul,
  journal  = {ACM Transactions on Graphics},
  volume   = 37,
  number   = 4,
  pages    = {131:1--131:14},
  doi      = {10.1145/3197517.3201385},
  issn     = {0730-0301},
  url      = {https://doi.org/10.1145/3197517.3201385},
  urldate  = {2021-08-22},
  keywords = {param:s, output:a, finding-parameter-settings:automatic-supervised, data-case-organization:grouping, input-output-visualization:sequential-superposition, parameter-space-analysis:optimization, parameter-space-analysis:partitioning}
}
,
}
@article{schwarzl2019,
  title      = {Cellpackexplorer: {Interactive} model building for volumetric data of complex cells},
  shorttitle = {Cellpackexplorer},
  author     = {Schwarzl, Magdalena and Autin, Ludovic and Johnson, Graham and Torsney-Weir, Thomas and Möller, Torsten},
  year       = 2019,
  month      = dec,
  journal    = {Computers \& Graphics: X},
  volume     = 2,
  pages      = 100010,
  doi        = {10.1016/j.cagx.2019.100010},
  issn       = {2590-1486},
  url        = {https://www.sciencedirect.com/science/article/pii/S259014861930010X},
  urldate    = {2021-03-29},
  language   = {en},
  keywords   = {param:a, output:s, finding-parameter-settings:automatic-unsupervised, data-case-organization:focusing, data-case-organization:aggregation, data-case-organization:derivation, input-output-visualization:alignment, parameter-space-analysis:outliers}
}
,
}
@article{steed2013,
  title    = {Big data visual analytics for exploratory earth system simulation analysis},
  author   = {Steed, Chad A. and Ricciuto, Daniel M. and Shipman, Galen and Smith, Brian and Thornton, Peter E. and Wang, Dali and Shi, Xiaoying and Williams, Dean N.},
  year     = 2013,
  month    = dec,
  journal  = {Computers \& Geosciences},
  volume   = 61,
  pages    = {71--82},
  doi      = {10.1016/j.cageo.2013.07.025},
  issn     = {0098-3004},
  url      = {https://www.sciencedirect.com/science/article/pii/S0098300413002215},
  urldate  = {2021-02-17},
  language = {en},
  keywords = {param:at, output:ats, data-case-organization:focusing, data-case-organization:aggregation, input-output-visualization:embedding, parameter-space-analysis:sensitivity}
}
,
}
@article{steiner2017,
  title    = {Integrated {Structural}–{Architectural} {Design} for {Interactive} {Planning}},
  author   = {Steiner, B. and Mousavian, E. and Saradj, F. Mehdizadeh and Wimmer, M. and Musialski, P.},
  year     = 2017,
  journal  = {Computer Graphics Forum},
  volume   = 36,
  number   = 8,
  pages    = {80--94},
  doi      = {10.1111/cgf.12996},
  issn     = {1467-8659},
  url      = {https://onlinelibrary.wiley.com/doi/abs/10.1111/cgf.12996},
  urldate  = {2021-08-17},
  note     = {\_eprint: https://onlinelibrary.wiley.com/doi/pdf/10.1111/cgf.12996},
  language = {en},
  keywords = {data:s, param:s, output:as, finding-parameter-settings:manual-unconstrained, finding-parameter-settings:automatic-supervised, parameter-space-analysis:optimization}
}
,
}
@inproceedings{swearngin2020,
  title      = {Scout: {Rapid} {Exploration} of {Interface} {Layout} {Alternatives} through {High}-{Level} {Design} {Constraints}},
  shorttitle = {Scout},
  author     = {Swearngin, Amanda and Wang, Chenglong and Oleson, Alannah and Fogarty, James and Ko, Amy J.},
  year       = 2020,
  month      = apr,
  booktitle  = {Proceedings of the 2020 {CHI} {Conference} on {Human} {Factors} in {Computing} {Systems}},
  publisher  = {ACM},
  address    = {Honolulu HI USA},
  series     = {Proceedings of the 2020 {CHI} {Conference} on {Human} {Factors} in {Computing} {Systems}},
  pages      = {1--13},
  doi        = {10.1145/3313831.3376593},
  isbn       = {978-1-4503-6708-0},
  url        = {https://dl.acm.org/doi/10.1145/3313831.3376593},
  urldate    = {2021-08-13},
  language   = {en},
  keywords   = {data:s, param:s, output:s, finding-parameter-settings:automatic-supervised, data-case-organization:focusing, input-output-visualization:juxtaposition, provenance, parameter-space-analysis:partitioning}
}
@article{torsney-weir2011,
  title      = {Tuner: {Principled} {Parameter} {Finding} for {Image} {Segmentation} {Algorithms} {Using} {Visual} {Response} {Surface} {Exploration}},
  shorttitle = {Tuner},
  author     = {Torsney-Weir, Thomas and Saad, Ahmed and Möller, Torsten and Hege, Hans-Christian and Weber, Britta and Verbavatz, Jean-Marc and Bergner, Steven},
  year       = 2011,
  month      = dec,
  journal    = {IEEE Transactions on Visualization and Computer Graphics},
  volume     = 17,
  number     = 12,
  pages      = {1892--1901},
  doi        = {10.1109/TVCG.2011.248},
  issn       = {1077-2626, 1941-0506, 2160-9306},
  keywords   = {data:as, param:a, output:as, finding-parameter-settings:automatic-unsupervised, data-case-organization:focusing, data-case-organization:aggregation, data-case-organization:derivation, input-output-visualization:embedding, provenance, parameter-space-analysis:optimization, parameter-space-analysis:fitting, parameter-space-analysis:outliers, parameter-space-analysis:uncertainty, parameter-space-analysis:sensitivity}
}
,
}
@article{umetani2012,
  title    = {Guided {Exploration} of {Physically} {Valid} {Shapes} for {Furniture} {Design}},
  author   = {Umetani, Nobuyuki and Igarashi, Takeo and Mitra, Niloy J},
  year     = 2012,
  month    = jul,
  journal  = {ACM Transactions on Graphics},
  volume   = 31,
  number   = 4,
  pages    = {1--11},
  doi      = {10.1145/2185520.2185582},
  language = {en},
  keywords = {param:s, output:a, finding-parameter-settings:manual-constrained, finding-parameter-settings:manual-unconstrained, finding-parameter-settings:automatic-supervised, input-output-visualization:overloading, parameter-space-analysis:optimization}
}
,
}
@article{umetani2011,
  title    = {Sensitive {Couture} for {Interactive} {Garment} {Modeling} and {Editing}},
  author   = {Umetani, Nobuyuki and Kaufman, Danny M and Igarashi, Takeo and Grinspun, Eitan},
  year     = 2011,
  month    = jul,
  journal  = {ACM Transactions on Graphics},
  volume   = 30,
  number   = 4,
  pages    = {1--12},
  doi      = {10.1145/2010324.1964985},
  language = {en},
  keywords = {data:s, param:s, output:s, finding-parameter-settings:manual-unconstrained, input-output-visualization:sequential-superposition, parameter-space-analysis:optimization}
}
,
}
@article{umetani2014,
  title      = {Pteromys: interactive design and optimization of free-formed free-flight model airplanes},
  shorttitle = {Pteromys},
  author     = {Umetani, Nobuyuki and Koyama, Yuki and Schmidt, Ryan and Igarashi, Takeo},
  year       = 2014,
  month      = jul,
  journal    = {ACM Transactions on Graphics},
  volume     = 33,
  number     = 4,
  pages      = {1--10},
  doi        = {10.1145/2601097.2601129},
  issn       = {0730-0301, 1557-7368},
  url        = {https://dl.acm.org/doi/10.1145/2601097.2601129},
  urldate    = {2021-08-16},
  language   = {en},
  keywords   = {param:s, output:ts, finding-parameter-settings:manual-constrained, finding-parameter-settings:manual-unconstrained, finding-parameter-settings:automatic-supervised, input-output-visualization:sequential-superposition, parameter-space-analysis:optimization, parameter-space-analysis:sensitivity}
}
,
}
@article{unger2012,
  title    = {A {Visual} {Analysis} {Concept} for the {Validation} of {Geoscientific} {Simulation} {Models}},
  author   = {Unger, Andrea and Schulte, Sven and Klemann, Volker and Dransch, Doris},
  year     = 2012,
  month    = dec,
  journal  = {IEEE Transactions on Visualization and Computer Graphics},
  volume   = 18,
  number   = 12,
  pages    = {2216--2225},
  doi      = {10.1109/TVCG.2012.190},
  issn     = {1077-2626, 1941-0506, 2160-9306},
  note     = {tex.ids= unger2012a conferenceName: IEEE Transactions on Visualization and Computer Graphics},
  keywords = {data:ats, param:a, output:ats, data-case-organization:focusing, data-case-organization:aggregation, input-output-visualization:embedding, input-output-visualization:explicit-encoding, parameter-space-analysis:partitioning, parameter-space-analysis:fitting, parameter-space-analysis:outliers, parameter-space-analysis:uncertainty, parameter-space-analysis:sensitivity}
}
,
}
@article{vonlandesberger2013a,
  title      = {Visual {Analytics} for model-based medical image segmentation: {Opportunities} and challenges},
  shorttitle = {Visual {Analytics} for model-based medical image segmentation},
  author     = {von Landesberger, Tatiana and Bremm, Sebastian and Kirschner, Matthias and Wesarg, Stefan and Kuijper, Arjan},
  year       = 2013,
  month      = sep,
  journal    = {Expert Systems with Applications},
  volume     = 40,
  number     = 12,
  pages      = {4934--4943},
  doi        = {10.1016/j.eswa.2013.03.006},
  issn       = {0957-4174},
  url        = {https://www.sciencedirect.com/science/article/pii/S0957417413001565},
  urldate    = {2021-05-07},
  language   = {en},
  keywords   = {data:as, param:a, output:as, finding-parameter-settings:manual-unconstrained, finding-parameter-settings:automatic-unsupervised, data-case-organization:aggregation, data-case-organization:derivation, input-output-visualization:embedding, model-tuning:editing, parameter-space-analysis:optimization, parameter-space-analysis:sensitivity}
}
,
}
@article{walch2020,
  title      = {{LightGuider}: {Guiding} {Interactive} {Lighting} {Design} using {Suggestions}, {Provenance}, and {Quality} {Visualization}},
  shorttitle = {{LightGuider}},
  author     = {Walch, Andreas and Schwärzler, Michael and Luksch, Christian and Eisemann, Elmar and Gschwandtner, Theresia},
  year       = 2020,
  month      = jan,
  journal    = {IEEE Transactions on Visualization and Computer Graphics},
  volume     = 26,
  number     = 1,
  pages      = {569--578},
  doi        = {10.1109/TVCG.2019.2934658},
  issn       = {1941-0506},
  note       = {Conference Name: IEEE Transactions on Visualization and Computer Graphics},
  keywords   = {data:s, param:as, output:as, finding-parameter-settings:manual-constrained, finding-parameter-settings:manual-unconstrained, finding-parameter-settings:automatic-supervised, data-case-organization:focusing, data-case-organization:derivation, input-output-visualization:superposition, provenance, parameter-space-analysis:optimization, parameter-space-analysis:partitioning}
}
,
}
@article{waser2014,
  title      = {Many {Plans}: {Multidimensional} {Ensembles} for {Visual} {Decision} {Support} in {Flood} {Management}},
  shorttitle = {Many {Plans}},
  author     = {Waser, J. and Konev, A. and Sadransky, B. and Horváth, Z. and Ribičić, H. and Carnecky, R. and Kluding, P. and Schindler, B.},
  year       = 2014,
  journal    = {Computer Graphics Forum},
  volume     = 33,
  number     = 3,
  pages      = {281--290},
  doi        = {https://doi.org/10.1111/cgf.12384},
  issn       = {1467-8659},
  url        = {https://onlinelibrary.wiley.com/doi/abs/10.1111/cgf.12384},
  urldate    = {2021-02-17},
  note       = {\_eprint: https://onlinelibrary.wiley.com/doi/pdf/10.1111/cgf.12384},
  language   = {en},
  keywords   = {data:s, data:as, param:ats, output:a, output:ts, finding-parameter-settings:automatic-supervised, data-case-organization:focusing, data-case-organization:derivation, data-case-organization:sorting, input-output-visualization:superposition, input-output-visualization:embedding, parameter-space-analysis:optimization}
}
,
}
@inproceedings{weissenbock2016,
  title      = {{PorosityAnalyzer}: {Visual} analysis and evaluation of segmentation pipelines to determine the porosity in fiber-reinforced polymers},
  shorttitle = {{PorosityAnalyzer}},
  author     = {Weissenböck, J. and Amirkhanov, A. and Gröller, E. and Kastner, J. and Heinzl, C.},
  year       = 2016,
  month      = oct,
  booktitle  = {2016 {IEEE} {Conference} on {Visual} {Analytics} {Science} and {Technology} ({VAST})},
  series     = {2016 {IEEE} {Conference} on {Visual} {Analytics} {Science} and {Technology} ({VAST})},
  pages      = {101--110},
  doi        = {10.1109/VAST.2016.7883516},
  keywords   = {data:as, param:a, output:as, finding-parameter-settings:automatic-unsupervised, data-case-organization:focusing, data-case-organization:aggregation, data-case-organization:derivation, input-output-visualization:embedding, input-output-visualization:overloading, input-output-visualization:integration, model-tuning:editing, parameter-space-analysis:optimization, parameter-space-analysis:partitioning, parameter-space-analysis:sensitivity}
}
@article{woodbury2017
}
,
  title        = {Interactive design galleries: {A} general approach
    to interacting with design alternatives},
  volume       = 52,
  issn         = {0142-694X},
  shorttitle   = {Interactive design galleries},
  url          = {https://www.sciencedirect.com/science/article/pii/S0142694X17300315},
  doi          = {10.1016/j.destud.2017.05.001},
  language     = {en},
  urldate      = {2021-04-23},
  journal      = {Design Studies},
  author       = {Woodbury, Robert and Mohiuddin, Arefin and Cichy,
    Mark and Mueller, Volker},
  month        = sep,
  year         = 2017,
  keywords     = {param:a, output:s,
    finding-parameter-settings:manual-unconstrained,
    finding-parameter-settings:automatic-unsupervised,
    data-case-organization:focusing,
    data-case-organization:derivation,
    data-case-organization:grouping,
    input-output-visualization:juxtaposition,
    parameter-space-analysis:optimization},
  pages        = {40--72},
}
@inproceedings{wu2011,
  title     = {Physically-based interactive bi-scale material design},
  author    = {Wu, Hongzhi and Dorsey, Julie and Rushmeier, Holly},
  year      = 2011,
  booktitle = {Proceedings of the 2011 {SIGGRAPH} {Asia} {Conference} on - {SA} '11},
  publisher = {ACM Press},
  address   = {Hong Kong, China},
  series    = {Proceedings of the 2011 {SIGGRAPH} {Asia} {Conference} on - {SA} '11},
  pages     = 1,
  doi       = {10.1145/2024156.2024179},
  isbn      = {978-1-4503-0807-6},
  url       = {http://dl.acm.org/citation.cfm?doid=2024156.2024179},
  urldate   = {2021-08-11},
  language  = {en},
  keywords  = {param:s, output:as, finding-parameter-settings:manual-unconstrained, input-output-visualization:juxtaposition, input-output-visualization:sequential-superposition, provenance, parameter-space-analysis:optimization, parameter-space-analysis:sensitivity}
}
@inproceedings{yanez2017,
  title      = {{PandemCap}: {Decision} support tool for epidemic management},
  shorttitle = {{PandemCap}},
  author     = {Yañez, Andrea and Duggan, Jim and Hayes, Conor and Jilani, Musfira and Connolly, Maire},
  year       = 2017,
  month      = oct,
  booktitle  = {2017 {IEEE} {Workshop} on {Visual} {Analytics} in {Healthcare} ({VAHC})},
  series     = {2017 {IEEE} {Workshop} on {Visual} {Analytics} in {Healthcare} ({VAHC})},
  pages      = {24--30},
  doi        = {10.1109/VAHC.2017.8387497},
  keywords   = {data:s, param:a, output:ats, finding-parameter-settings:manual-unconstrained, data-case-organization:focusing, data-case-organization:derivation, input-output-visualization:embedding, provenance, parameter-space-analysis:optimization, parameter-space-analysis:sensitivity}
}
@article{yumer2015,
  title    = {Semantic shape editing using deformation handles},
  author   = {Yumer, Mehmet Ersin and Chaudhuri, Siddhartha and Hodgins, Jessica K. and Kara, Levent Burak},
  year     = 2015,
  month    = jul,
  journal  = {ACM Transactions on Graphics},
  volume   = 34,
  number   = 4,
  pages    = {86:1--86:12},
  doi      = {10.1145/2766908},
  issn     = {0730-0301},
  url      = {https://doi.org/10.1145/2766908},
  urldate  = {2021-04-23},
  keywords = {data:s, param:as, output:s, finding-parameter-settings:manual-constrained, finding-parameter-settings:manual-unconstrained, input-output-visualization:sequential-superposition, input-output-visualization:integration, parameter-space-analysis:optimization, parameter-space-analysis:partitioning, parameter-space-analysis:sensitivity}
}
,
}
@inproceedings{zaman2015,
  title      = {{GEM}-{NI}: {A} {System} for {Creating} and {Managing} {Alternatives} {In} {Generative} {Design}},
  shorttitle = {\textit{{GEM}-{NI}}},
  author     = {Zaman, Loutfouz and Stuerzlinger, Wolfgang and Neugebauer, Christian and Woodbury, Rob and Elkhaldi, Maher and Shireen, Naghmi and Terry, Michael},
  year       = 2015,
  month      = apr,
  booktitle  = {Proceedings of the 33rd {Annual} {ACM} {Conference} on {Human} {Factors} in {Computing} {Systems}},
  publisher  = {ACM},
  address    = {Seoul Republic of Korea},
  series     = {Proceedings of the 33rd {Annual} {ACM} {Conference} on {Human} {Factors} in {Computing} {Systems}},
  pages      = {1201--1210},
  doi        = {10.1145/2702123.2702398},
  isbn       = {978-1-4503-3145-6},
  url        = {https://dl.acm.org/doi/10.1145/2702123.2702398},
  urldate    = {2021-04-23},
  language   = {en},
  keywords   = {param:a, output:s, finding-parameter-settings:manual-unconstrained, finding-parameter-settings:automatic-unsupervised, data-case-organization:focusing, input-output-visualization:juxtaposition, provenance, parameter-space-analysis:optimization}
}
